# Supplementary material for: miR‐126 downregulates CXCL12 expression in intestinal epithelial cells to suppress the recruitment and function of macrophages and tumorigenesis in a murine model of colitis‐associated colorectal cancer
Source: Mol Oncol. 2022 Apr 11;16(19):3465–89. doi: 10.1002/1878-0261.13218 (PMC9533691; doi:10.1002/1878-0261.13218)
Supplement: Supplementary file 6 — Table S1. The miRNA‐mRNA interaction pairs predicted by the miRWalk2.0 database. [file MOL2-16-3465-s005.xlsx]

## Sheet: Sheet1
mirnaid	refseqid	genesymbol	duplex	start	end	bindingp	energy	seed	accessibility	au	phylopstem	phylopflank	me	number_of_pairings	binding_region_length	longest_consecutive_pairings	validated
hsa-miR-126-3p	NM_001252507	C14orf132	(((((((.......(..((((.&))))..).......))))))).	1366	1388	0.846154	-15.5	1	3.91e-06	0.441	-0.599003	-0.720206	-17.1007	12	22	7
hsa-miR-126-3p	NM_001252652	SLC1A2	(((((((((((((...(((.((&)).)))...))))))))..))))).	5606	5631	0.846154	-16.6	1	0.000716832	0.588	0.675087	0.187528	-5.76291	18	25	8
hsa-miR-126-3p	NM_001253693	MCOLN3	..((((((((.((.((((((..&)))))))).)))))))).	2423	2441	0.846154	-14.9	1	0.0089065	0.618	2.18515	2.77578	-8.63862	16	18	8
hsa-miR-126-3p	NM_001253723	DPYSL5	..(((((.((((((.(((((((&))))))).))))))))))).	3340	3360	0.923077	-23.4	1	0.000116912	0.338	-0.0124253	0.103271	-8.00609	18	20	11
hsa-miR-126-3p	NM_001253901	MEST	..((((.(((((((.((((((.&)))))).))))))).).))).	1371	1392	0.961538	-17.4	1	0.0171948	0.676	0.504887	0.423182	-7.23614	17	21	7
hsa-miR-126-3p	NM_001253902	MEST	..((((.(((((((.((((((.&)))))).))))))).).))).	1323	1344	0.961538	-17.4	1	0.0171948	0.676	0.504887	0.423182	-7.23614	17	21	7
hsa-miR-126-3p	NM_001253912	TBC1D1	....((((((((((........&)))))))))).	5088	5099	0.846154	-16.4	1	0.00011903	0.485	-0.0760144	-0.106477	-10.5151	10	11	10
hsa-miR-126-3p	NM_001253914	TBC1D1	....((((((((((........&.)))))))))).	2397	2411	0.923077	-16.6	1	0.00011903	0.485	-0.0760147	-0.111699	-10.5151	10	12	10
hsa-miR-126-3p	NM_001254728	AP4S1	..(.((((((((((((((((((&)))))...........)))))))))))))).	4500	4531	0.846154	-20.7	1	0.00151839	0.618	0.0578391	0.118138	-7.98902	19	31	14
hsa-miR-126-3p	NM_001254729	AP4S1	..(.((((((((((((((((((&)))))...........)))))))))))))).	4018	4049	0.846154	-20.7	1	0.00151839	0.618	0.0578391	0.118138	-7.98902	19	31	14
hsa-miR-126-3p	NM_001254949	SMARCAD1	.....(((((((((.((((((.&))))))..)))).))))).	3124	3143	0.846154	-17.3	1	0.00533811	0.632	1.8068	0.945906	-14.401	15	19	6
hsa-miR-126-3p	NM_001255976	PMEPA1	((((((((((((((((......&.)))))).)))))))))).	3528	3565	0.846154	-18.8	1	0.00191248	0.5	1.06467	1.29505	-3.93757	16	19	10
hsa-miR-126-3p	NM_001256090	ATF2	((((((((((..((((.(((((&))))).))))..)))))))))).	2726	2749	0.876923	-17.7	1	0.00177253	0.676	5.951	4.93685	-10.1092	19	23	10
hsa-miR-126-3p	NM_001256091	ATF2	((((((((((..((((.(((((&))))).))))..)))))))))).	2651	2674	0.876923	-17.7	1	0.00177253	0.676	6.2383	6.11757	-10.1092	19	23	10
hsa-miR-126-3p	NM_001256092	ATF2	((((((((((..((((.(((((&))))).))))..)))))))))).	2594	2617	0.876923	-17.7	1	0.00177253	0.676	6.43773	6.17973	-10.1092	19	23	10
hsa-miR-126-3p	NM_001256185	SNX12	..((((((.((((.(((((((.&)))))))))))..)))))).	776	796	1	-20.2	1	0.0013414	0.441	0.267805	0.970495	-6.87023	17	20	11
hsa-miR-126-3p	NM_001256188	SNX12	..((((((.((((.(((((((.&)))))))))))..)))))).	626	646	1	-20.2	1	0.0013414	0.441	0.799667	0.811951	-6.87023	17	20	11
hsa-miR-126-3p	NM_001256188	SNX12	((.(((((((.((((.......&)))).))))))).)).	1393	1409	0.846154	-16.4	1	8.3e-07	0.485	1.72817	1.48162	-8.55294	13	16	7
hsa-miR-126-3p	NM_001256316	CHST9	..((((.((((((((.......&.)))))))).)))).	7518	7537	0.923077	-16	1	0.0278703	0.485	0.22946	-0.0428004	-6.73374	12	15	8
hsa-miR-126-3p	NM_001256430	STON2	.(((((((((((.....((((.&))))....))))))))))).	3857	3877	1	-18.6	1	0.00615753	0.691	2.47858	2.21869	-6.90779	15	20	11
hsa-miR-126-3p	NM_001256599	TRIM46	....(((((((.(((((((((.&)).)))))))))))))).	3124	3142	0.846154	-15.6	1	0.0149035	0.559	0.61857	0.68558	-12.8934	16	18	14
hsa-miR-126-3p	NM_001256601	TRIM46	....(((((((.(((((((((.&)).)))))))))))))).	3017	3035	0.846154	-15.6	1	0.014593	0.559	0.61857	0.68558	-12.8934	16	18	14
hsa-miR-126-3p	NM_001256750	PEX5L	..((((((((((((((((.((.&)).)))))))))))............))))).	7392	7424	1	-21.7	1	0.137425	0.559	3.17981	3.56496	-4.957	18	32	11
hsa-miR-126-3p	NM_001256751	PEX5L	..((((((((((((((((.((.&)).)))))))))))............))))).	7326	7358	0.846154	-21.7	1	0.137425	0.559	3.74288	4.2739	-4.957	18	32	11
hsa-miR-126-3p	NM_001256752	PEX5L	..((((((((((((((((.((.&)).)))))))))))............))))).	7293	7325	0.846154	-21.7	1	0.137425	0.559	4.95608	4.29299	-4.957	18	32	11
hsa-miR-126-3p	NM_001256753	PEX5L	..((((((((((((((((.((.&)).)))))))))))............))))).	7221	7253	0.846154	-21.7	1	0.137425	0.559	4.66228	4.99319	-4.957	18	32	11
hsa-miR-126-3p	NM_001256754	PEX5L	..((((((((((((((((.((.&)).)))))))))))............))))).	7249	7281	0.846154	-21.7	1	0.137425	0.559	4.85498	5.1529	-4.957	18	32	11
hsa-miR-126-3p	NM_001256755	PEX5L	..((((((((((((((((.((.&)).)))))))))))............))))).	7054	7086	0.846154	-21.7	1	0.137425	0.559	5.88448	5.07702	-4.957	18	32	11
hsa-miR-126-3p	NM_001256756	PEX5L	..((((((((((((((((.((.&)).)))))))))))............))))).	7144	7176	0.846154	-21.7	1	0.137425	0.559	4.65699	5.53257	-4.957	18	32	11
hsa-miR-126-3p	NM_001256758	RNF165	(((((((((.((.((((((((.&)))))))).)).)......................)))))))).	4625	4669	1	-18.1	1	0.00061334	0.632	6.34323	3.69911	-6.46921	19	44	8
hsa-miR-126-3p	NM_001256758	RNF165	..(((((((.(((.........&))).))))))).	904	916	1	-16.4	1	7.35e-06	0.265	2.23119	1.4464	-8.02485	10	12	7
hsa-miR-126-3p	NM_001256847	ABR	..((((((.(.(((...(((((&.))))))))))))))).	2440	2462	0.846154	-16.5	1	0.0499009	0.397	0.557018	1.1383	-9.80666	15	17	15
hsa-miR-126-3p	NM_001257160	CEP41	..(((..((((((((.((((((&)))))).))))))))))).	1868	1887	0.846154	-18.8	1	0.00037805	0.397	-0.322275	0.0803031	-8.6347	17	19	11
hsa-miR-126-3p	NM_001257190	POM121	...(((((((.......((((.&)))).......))))))).	6623	6642	0.923077	-15.5	1	1.53e-06	0.441	-0.155431	-0.0357009	-15.8006	11	19	7
hsa-miR-126-3p	NM_001257191	DDX6	((((((.(((((((((((.((.&)))))))))))))..)))))).	2239	2261	0.846154	-20.6	1	0.0361374	0.647	0.779487	1.65531	-5.48126	19	22	13
hsa-miR-126-3p	NM_001257191	DDX6	.....(((..(((((((((((.&)))))))))))..))).	4579	4596	0.923077	-17.7	1	0.00800607	0.691	7.56449	6.64902	-15.9645	14	17	11
hsa-miR-126-3p	NM_001257191	DDX6	..(((((((((((.........&))).)))))))).	3976	3989	0.846154	-16.2	1	0.00610482	0.618	2.71062	3.37097	-6.78234	11	13	8
hsa-miR-126-3p	NM_001257273	ZNF451	..(((((((.((((((((((((&))))).))))))).))))))).	5082	5104	0.923077	-18.5	1	0.0133321	0.706	0.83339	1.06055	-6.19951	19	22	7
hsa-miR-126-3p	NM_001258033	POLR3E	..((((((((.....((((((.&)))))))))))))).	2355	2370	0.923077	-18.8	1	4.91e-06	0.471	0.413504	0.655773	-14.01	14	15	14
hsa-miR-126-3p	NM_001258034	POLR3E	..((((((((.....((((((.&)))))))))))))).	2310	2325	0.846154	-18.8	1	4.91e-06	0.471	0	0	-14.01	14	15	14
hsa-miR-126-3p	NM_001258035	POLR3E	..((((((((.....((((((.&)))))))))))))).	2344	2359	0.846154	-18.8	1	4.91e-06	0.471	0	0	-14.01	14	15	14
hsa-miR-126-3p	NM_001258036	POLR3E	..((((((((.....((((((.&)))))))))))))).	2292	2307	0.846154	-18.8	1	4.91e-06	0.471	0	0	-14.01	14	15	14
hsa-miR-126-3p	NM_001258205	TRPV3	((((((((.(((((........&.))))))))))))).	3579	3602	0.846154	-15.5	1	0.000478966	0.706	4.42395	2.87328	-5.96246	13	15	13
hsa-miR-126-3p	NM_001258206	VAV1	..(((((((.(((.........&))).))))))).	2704	2716	0.923077	-16.7	1	0.000493913	0.382	0.44704	0.360557	-8.02485	10	12	7
hsa-miR-126-3p	NM_001258207	VAV1	..(((((((.(((.........&))).))))))).	2674	2686	0.923077	-16.7	1	0.000493913	0.382	0.44704	0.360557	-8.02485	10	12	7
hsa-miR-126-3p	NM_001258288	SELENBP1	..((((.(((((((((((.(((&)))))))))))))).)))).	1460	1480	0.884615	-21.6	1	0.00954925	0.529	1.60624	1.30846	-6.50069	18	20	14
hsa-miR-126-3p	NM_001258289	SELENBP1	..((((.(((((((((((.(((&)))))))))))))).)))).	1855	1875	0.923077	-21.6	1	0.00954925	0.529	1.37547	-0.292156	-6.50069	18	20	14
hsa-miR-126-3p	NM_001258298	SHTN1	((((..(((((((..(((((((&))))))))))))))..)))).	3409	3430	0.846154	-18.4	1	0.0381394	0.647	3.17368	3.33914	-11.5499	18	21	14
hsa-miR-126-3p	NM_001258333	HAL	..((((((((((..........&.)))))))))).	3601	3659	0.923077	-16.4	1	5.37e-05	0.456	-0.299896	-0.396257	-8.07147	10	12	10
hsa-miR-126-3p	NM_001258334	HAL	..((((((((((..........&.)))))))))).	3598	3656	0.923077	-16.4	1	5.37e-05	0.456	-0.299896	-0.396257	-8.07147	10	12	10
hsa-miR-126-3p	NM_001258379	SLC4A7	..((((((((.((((((.....&.)))))).)))))))).	5453	5482	0.953846	-19.8	1	0.000223354	0.647	3.21779	2.55659	-7.78178	14	17	8
hsa-miR-126-3p	NM_001258380	SLC4A7	..((((((((.((((((.....&.)))))).)))))))).	5167	5196	1	-19.8	1	0.000223354	0.647	4.13172	5.45956	-7.78178	14	17	8
hsa-miR-126-3p	NM_001258401	SLC4A8	..((.(((((((((....(((.&.)))..))))))))).)).	6604	6641	0.923077	-20	1	2.46e-05	0.485	0.396876	0.0775054	-10.0445	14	19	9
hsa-miR-126-3p	NM_001261427	LPIN1	...((((((((((.........&)))))))))).	3743	3754	0.846154	-15.1	1	0.00490492	0.618	0.069626	0.258044	-8.33988	10	11	10
hsa-miR-126-3p	NM_001261428	LPIN1	...((((((((((.........&)))))))))).	3788	3799	0.846154	-15.1	1	0.00490492	0.618	0.069626	0.258044	-8.33988	10	11	10
hsa-miR-126-3p	NM_001261445	TXNRD1	..(((((.(..(((((((((((&)))))))))))...).))))).	3234	3256	0.846154	-15.9	1	0.0510272	0.706	-0.266693	-0.413724	-11.3379	17	22	11
hsa-miR-126-3p	NM_001261446	TXNRD1	..(((((.(..(((((((((((&)))))))))))...).))))).	2789	2811	0.846154	-15.9	1	0.0510272	0.706	-0.266693	-0.413724	-11.3379	17	22	11
hsa-miR-126-3p	NM_001261844	TESPA1	((.((((((((((.........&)))))))))))).	3293	3306	0.846154	-15.2	1	0.0171352	0.471	1.53414	2.14899	-7.32045	12	13	12
hsa-miR-126-3p	NM_001265593	PLEKHG5	..((((((((((...(((.(((&))))))....)))))))))).	4292	4313	0.846154	-17.9	1	0.000917564	0.382	2.23545	2.48596	-7.83842	16	21	10
hsa-miR-126-3p	NM_001265594	PLEKHG5	..((((((((((...(((.(((&))))))....)))))))))).	4082	4103	0.846154	-17.9	1	0.000917564	0.382	2.26307	2.69813	-7.83842	16	21	10
hsa-miR-126-3p	NM_001265614	SLC25A25	..(((((((((((.........&))))))))))).	2617	2629	1	-18.4	1	1.95e-05	0.368	0.587574	0.0708525	-6.78234	11	12	11
hsa-miR-126-3p	NM_001267564	CREM	((.(((((((((..........&.))))))))).)).	1820	1836	0.923077	-17.5	1	4.41e-07	0.382	-0.841218	-0.265345	-8.60958	11	14	9
hsa-miR-126-3p	NM_001267567	CREM	((.(((((((((..........&.))))))))).)).	1416	1432	0.923077	-17.5	1	4.41e-07	0.382	-0.841218	-0.265345	-8.60958	11	14	9
hsa-miR-126-3p	NM_001267570	CREM	((.(((((((((..........&.))))))))).)).	1348	1364	0.923077	-17.5	1	4.41e-07	0.382	-0.841218	-0.265345	-8.60958	11	14	9
hsa-miR-126-3p	NM_001267578	TOR1AIP1	(((((((((((((((((((.((&.)).))))))))..))))))))))).	2229	2270	0.846154	-18.8	1	0.00267284	0.618	0.219268	0.199414	-3.93757	21	26	11
hsa-miR-126-3p	NM_001267580	PRC1	.(((((.((((((((....(((&)))...))))))))...))))).	2739	2762	0.923077	-17.7	1	0.0308401	0.647	0.161633	0.221981	-5.57006	16	23	8
hsa-miR-126-3p	NM_001270367	TMEM254	((.(((((((((((((((((..&.))))))))))))).)).)).)).	1582	1614	0.846154	-19.2	1	0.000382919	0.544	-0.142994	-0.0625663	-5.49511	19	24	13
hsa-miR-126-3p	NM_001270370	TMEM254	((.(((((((((((((((((..&.))))))))))))).)).)).)).	1622	1654	0.846154	-19.2	1	0.000382919	0.544	-0.25674	0.0192069	-5.49511	19	24	13
hsa-miR-126-3p	NM_001270371	TMEM254	((.(((((((((((((((((..&.))))))))))))).)).)).)).	1637	1669	0.846154	-19.2	1	0.000382919	0.544	-0.25674	0.0192069	-5.49511	19	24	13
hsa-miR-126-3p	NM_001270373	TMEM254	((.(((((((((((((((((..&.))))))))))))).)).)).)).	1594	1626	0.846154	-19.2	1	0.000382919	0.544	-0.25674	0.0192069	-5.49511	19	24	13
hsa-miR-126-3p	NM_001270407	JAM2	((.((((((((((.........&))))))))))..)).	3429	3444	0.923077	-15	1	0.000777876	0.544	-0.30815	-0.038693	-7.32045	12	15	10
hsa-miR-126-3p	NM_001270436	CDC42EP3	..(((((((.((.(((((.(((&))).))))))).))))))).	4756	4776	0.846154	-18.3	1	0.000619938	0.647	-0.222469	0.424111	-7.48864	17	20	7
hsa-miR-126-3p	NM_001270531	WTAP	..((((((((((((..(((((.&)))))..))))))))........)))).	1767	1795	0.846154	-17.9	1	0.00413181	0.574	2.05693	3.04173	-5.9255	17	28	8
hsa-miR-126-3p	NM_001270572	CSNK1G3	..(((((((.((((((((((((&.))))).........))))))).))))))).	2013	2050	0.923077	-20.5	1	0.000266088	0.691	1.38544	1.08082	-6.19951	19	31	7
hsa-miR-126-3p	NM_001270573	CSNK1G3	..(((((((.((((((((((((&.))))).........))))))).))))))).	1979	2016	0.923077	-20.5	1	0.000266088	0.691	1.38544	1.08082	-6.19951	19	31	7
hsa-miR-126-3p	NM_001270574	CSNK1G3	..(((((((.((((((((((((&.))))).........))))))).))))))).	1871	1908	0.923077	-20.5	1	0.000266088	0.691	1.38544	1.08082	-6.19951	19	31	7
hsa-miR-126-3p	NM_001270622	SLC16A7	((.(((((((((((((.(((((&))))))))...)))))).)))).)).	8025	8051	0.846154	-18.6	1	8.9e-05	0.574	0.0854406	-0.0501392	-5.49511	20	26	8
hsa-miR-126-3p	NM_001270623	SLC16A7	((.(((((((((((((.(((((&))))))))...)))))).)))).)).	8045	8071	0.846154	-18.6	1	8.9e-05	0.574	0.0854406	-0.0501392	-5.49511	20	26	8
hsa-miR-126-3p	NM_001270648	SLC5A10	..((((((((((((........&))))))).))))).	3275	3289	0.846154	-17.6	1	0.000213439	0.324	2.03795	1.28377	-5.9255	12	14	7
hsa-miR-126-3p	NM_001270649	SLC5A10	..((((((((((((........&))))))).))))).	3248	3262	0.846154	-17.6	1	0.000213439	0.324	0	0	-5.9255	12	14	7
hsa-miR-126-3p	NM_001270764	CHST15	(((((((((((((.........&.))))))))))))).	2396	2426	1	-19.2	1	0.00904907	0.5	-0.421639	-0.326182	-5.76291	13	15	13
hsa-miR-126-3p	NM_001270942	KLF7	..(((((((((((..(((((((&)))))))..)))))....)))))).	3869	3894	0.923077	-17.9	1	0.00902056	0.544	0.0674743	0.198097	-6.54929	18	25	7
hsa-miR-126-3p	NM_001270943	KLF7	..(((((((((((..(((((((&)))))))..)))))....)))))).	3838	3863	0.846154	-17.9	1	0.00902056	0.544	0.567891	0.373795	-6.54929	18	25	7
hsa-miR-126-3p	NM_001270944	KLF7	..(((((((((((..(((((((&)))))))..)))))....)))))).	3802	3827	0.846154	-17.9	1	0.00902056	0.544	0.680728	0.860412	-6.54929	18	25	7
hsa-miR-126-3p	NM_001270949	TNFRSF11A	..(((((.(((((.....(((.&))).....)))))))))).	2172	2191	0.846154	-17.7	1	0.00654063	0.603	0.0329623	-0.0942695	-9.09597	13	19	10
hsa-miR-126-3p	NM_001270950	TNFRSF11A	..(((((.(((((.....(((.&))).....)))))))))).	2119	2138	0.846154	-17.7	1	0.00654063	0.603	0.0329623	-0.0942695	-9.09597	13	19	10
hsa-miR-126-3p	NM_001271	CHD2	..((((((((((..........&)))))))))).	8934	8945	1	-18.2	1	0.00062704	0.544	0.381894	0.294733	-8.07147	10	11	10
hsa-miR-126-3p	NM_001271539	SEL1L2	.....(((((((((........&))))))))).	1829	1839	0.846154	-15.8	1	3.63e-05	0.485	0.578288	0.977328	-14.6341	9	10	9
hsa-miR-126-3p	NM_001271629	MEF2D	..(((((((((((.........&))))))))))).	4653	4665	0.846154	-17.7	1	0.00127757	0.412	4.30361	3.67594	-6.78234	11	12	11
hsa-miR-126-3p	NM_001271684	SLC35A3	..(((..(((((((((((((..&)))))))))))))))).	3615	3632	0.846154	-15.4	1	0.0165549	0.721	0.0714246	0.375366	-8.40165	16	17	16
hsa-miR-126-3p	NM_001271685	SLC35A3	..(((..(((((((((((((..&)))))))))))))))).	3829	3846	0.846154	-15.4	1	0.0165549	0.721	0.0714246	0.375366	-8.40165	16	17	16
hsa-miR-126-3p	NM_001271711	SLC2A8	..(.(((((((((((.......&)))))))))))).	1851	1864	0.923077	-15.4	1	0.0213084	0.456	-0.238127	0.0778177	-8.22207	12	13	12
hsa-miR-126-3p	NM_001271712	SLC2A8	..(.(((((((((((.......&)))))))))))).	1627	1640	0.923077	-15.4	1	0.0213084	0.456	-0.238127	0.0778177	-8.22207	12	13	12
hsa-miR-126-3p	NM_001271826	PUS7L	((((((.((((((.........&.)))))).)))))).	8130	8149	0.923077	-15.9	1	0.00191027	0.603	0.286215	0.119319	-7.3066	12	15	6
hsa-miR-126-3p	NM_001271844	TBC1D16	..((((((((((((........&.)))))))))))).	3203	3223	0.846154	-19.6	1	0.000222521	0.382	-0.446925	-0.596905	-5.9255	12	14	12
hsa-miR-126-3p	NM_001271852	CEP57L1	...((((((((((.....(((.&)))...)))))))))).	2279	2296	0.846154	-17.4	1	0.0435105	0.721	-0.1175	0.348048	-8.33988	13	17	10
hsa-miR-126-3p	NM_001271853	CEP57L1	...((((((((((.....(((.&)))...)))))))))).	2293	2310	0.846154	-17.4	1	0.0435105	0.721	-0.1175	0.348048	-8.33988	13	17	10
hsa-miR-126-3p	NM_001271869	SZRD1	..((((((((((..........&.)))))))))).	2881	2908	0.846154	-16.3	1	0.00157216	0.368	2.00737	1.38915	-8.07147	10	12	10	MIRT736683
hsa-miR-126-3p	NM_001271900	PPP2R2B	..((..(((((((((((.((((&)))).)))))))))))..)).	3791	3812	0.846154	-16.4	1	0.023307	0.735	-0.250245	0.100013	-10.977	17	21	11
hsa-miR-126-3p	NM_001271948	PPP2R2B	..((..(((((((((((.((((&)))).)))))))))))..)).	4182	4203	0.846154	-16.4	1	0.023307	0.735	0	0	-10.977	17	21	11
hsa-miR-126-3p	NM_001271977	STK25	..((.((((((((((((.(((.&))).))))))))))))..)).	1764	1785	0.846154	-24.5	1	3.74e-06	0.309	-0.46903	-0.177234	-9.07604	17	21	12
hsa-miR-126-3p	NM_001271978	STK25	..((.((((((((((((.(((.&))).))))))))))))..)).	1832	1853	0.846154	-24.5	1	3.74e-06	0.309	-0.238583	-0.303357	-9.07604	17	21	12
hsa-miR-126-3p	NM_001271979	STK25	..((.((((((((((((.(((.&))).))))))))))))..)).	1533	1554	0.846154	-24.5	1	3.74e-06	0.309	-0.923701	-0.550934	-9.07604	17	21	12
hsa-miR-126-3p	NM_001271980	STK25	..((.((((((((((((.(((.&))).))))))))))))..)).	1471	1492	0.846154	-24.5	1	3.74e-06	0.309	0.191173	-0.276264	-9.07604	17	21	12
hsa-miR-126-3p	NM_001272004	EPC1	((((((((((............&.)))))))))).	3056	3078	0.846154	-15.3	1	0.000866924	0.574	6.22481	5.60923	-13.2236	10	12	10
hsa-miR-126-3p	NM_001274	CHEK1	.(((((((((((((........&.))))))))))))).	2863	2896	0.923077	-16.7	1	0.0236887	0.735	0.0867962	0.185215	-4.76182	13	15	13
hsa-miR-126-3p	NM_001276418	SEC16A	(((.((((((((...((((((.&)))))).))))))))...))).	7926	7948	0.923077	-18.3	1	0.00865133	0.515	0.364422	0.68704	-9.85102	17	22	8
hsa-miR-126-3p	NM_001276457	ELF2	..((((((((((.(((..((((&))))..))))))))......))))).	1973	1999	1	-17.3	1	0.00202439	0.632	2.23202	2.20422	-6.24613	17	26	8
hsa-miR-126-3p	NM_001276458	ELF2	..((((((((((.(((..((((&))))..))))))))......))))).	2024	2050	0.923077	-17.3	1	0.00202439	0.632	3.11714	3.71052	-6.24613	17	26	8
hsa-miR-126-3p	NM_001276464	NR5A2	((((((((((.((((((((((.&)))))))..........)))))).))))))).	3082	3114	0.923077	-17.8	1	0.0010704	0.691	3.30716	3.99295	-6.76235	20	32	7
hsa-miR-126-3p	NM_001277	CHKA	..(((((((((((((((.(((.&))).)))))))))).))))).	1914	1935	0.923077	-22.6	1	0.00289754	0.647	4.79004	5.3689	-4.957	18	21	10
hsa-miR-126-3p	NM_001277145	ZBTB10	..(((((.((((((((((.((.&)).)))))))............))).))))).	3174	3206	0.846154	-17.4	1	0.0201792	0.662	0.980455	0.772579	-7.27064	17	32	7
hsa-miR-126-3p	NM_001277813	YTHDF3	..(((((..(((((((((....&.)))))))))..))))).	3010	3059	0.846154	-17.2	1	0.0215783	0.75	5.20255	3.8977	-8.32703	14	18	9
hsa-miR-126-3p	NM_001277815	YTHDF3	..(((((..(((((((((....&.)))))))))..))))).	2895	2944	0.846154	-17.2	1	0.0215783	0.75	5.20255	3.8977	-8.32703	14	18	9
hsa-miR-126-3p	NM_001277816	YTHDF3	..(((((..(((((((((....&.)))))))))..))))).	2778	2827	0.846154	-17.2	1	0.0215783	0.75	5.20255	3.8977	-8.32703	14	18	9
hsa-miR-126-3p	NM_001278172	SDHC	.......((.(((((((((((.&))))))))))).)).	11419	11434	0.846154	-16.3	0	3.8e-05	0.691	0.609239	0.114006	-18.3528	13	15	11
hsa-miR-126-3p	NM_001278225	RUFY2	((((((((.(((((((......&)))))))...)))))))).	1902	1921	0.846154	-16	1	0.00303789	0.588	4.61595	3.88846	-4.99396	15	19	8
hsa-miR-126-3p	NM_001278240	ZNF189	..((((.(((((((.((((((.&)))))).)))))))...)))).	1781	1803	0.923077	-17.2	1	0.000342913	0.618	0.54352	2.26904	-7.23614	17	22	7
hsa-miR-126-3p	NM_001278387	SLC38A1	..(((((((((((..((.....&.))..))))))))))).	6190	6234	1	-19.2	1	0.00260533	0.441	1.8954	2.85571	-6.54929	13	17	11
hsa-miR-126-3p	NM_001278388	SLC38A1	..(((((((((((..((.....&.))..))))))))))).	5952	5996	1	-19.2	1	0.00260533	0.441	3.83346	2.18044	-6.54929	13	17	11
hsa-miR-126-3p	NM_001278409	ANXA11	..(((((.((((....(((((.&)))))...))))))))).	5859	5877	0.846154	-18.3	1	0.000281004	0.515	4.79249	4.3597	-10.3851	14	18	9
hsa-miR-126-3p	NM_001278442	ILK	..(((((((((.(......(((&.)))....).))))))))).	1358	1399	0.846154	-16	1	0.00289864	0.338	0.373822	3.29717	-10.1291	13	20	9
hsa-miR-126-3p	NM_001278451	SP140	...((((((((((.........&.)))))))))).	3026	3069	0.846154	-16.9	1	0.000360657	0.5	-0.158417	-0.21384	-8.33988	10	12	10
hsa-miR-126-3p	NM_001278452	SP140	...((((((((((.........&.)))))))))).	2927	2970	0.923077	-16.9	1	0.000360657	0.5	-0.0639266	-0.177497	-8.33988	10	12	10
hsa-miR-126-3p	NM_001278453	SP140	...((((((((((.........&.)))))))))).	2765	2808	0.923077	-16.9	1	0.000360657	0.5	-0.0639266	-0.177497	-8.33988	10	12	10
hsa-miR-126-3p	NM_001278591	LIAS	((..((((.(((..((((((((&))))))))....)))))))..)).	531	555	0.846154	-15.3	1	0.0058795	0.721	-0.202429	0.801437	-11.7295	17	24	8
hsa-miR-126-3p	NM_001278592	LIAS	((..((((.(((..((((((((&))))))))....)))))))..)).	437	461	0.846154	-15.3	1	0.0058795	0.721	-0.202429	0.801437	-11.7295	17	24	8
hsa-miR-126-3p	NM_001278604	LARP1B	((.((((((((((((.......&)))))))))))).)).	1453	1469	1	-18.1	1	0.0161923	0.574	1.04459	1.11695	-5.72816	14	16	12
hsa-miR-126-3p	NM_001278657	POLDIP3	((.((((.((((((........&)))))).)))).)).	3043	3058	0.846154	-15.5	1	2.29e-05	0.456	1.89586	2.60364	-8.77725	12	15	6
hsa-miR-126-3p	NM_001278687	SSTR3	((((.(((((((((........&)))))))))..)))).	2092	2108	0.846154	-17	1	0.000255842	0.471	0	0	-9.02511	13	16	9
hsa-miR-126-3p	NM_001278690	CEP43	.(((.((((((((((((((((.&))))))))))...........))))))))).	1905	1936	1	-20.9	1	0.0163805	0.706	0.0263147	0.259346	-7.91236	19	31	10
hsa-miR-126-3p	NM_001278716	FBXL4	...((((.(((((((.((((((&))))))))))))))))).	6612	6630	0.923077	-17.8	1	0.000591368	0.735	4.7458	4.83481	-9.06122	17	18	17
hsa-miR-126-3p	NM_001281297	EDF1	(((..(((((((..........&.)))))))..))).	716	736	0.846154	-16.7	1	8.56e-05	0.324	3.46828	2.97714	-14.2031	10	14	7
hsa-miR-126-3p	NM_001281458	SLC35C2	..((((((((((..........&.)))))))))).	4042	4070	0.923077	-16.7	1	0.00411999	0.529	0	0	-8.07147	10	12	10
hsa-miR-126-3p	NM_001281476	FASTKD1	(((((((((((((((...(((.&))).......)))))))).............))))))).	3234	3273	0.923077	-17.7	1	0.0220456	0.632	2.48539	2.94399	-4.17062	18	39	8
hsa-miR-126-3p	NM_001281501	FADS2	..((.(((((((((...(((((&)))))....))))))))))).	1449	1470	0.846154	-18.2	1	0.00258607	0.426	-0.500384	-0.0722255	-10.0445	16	21	11
hsa-miR-126-3p	NM_001281502	FADS2	..((.(((((((((...(((((&)))))....))))))))))).	1518	1539	0.846154	-18.2	1	0.00258607	0.426	-0.500384	-0.0722255	-10.0445	16	21	11
hsa-miR-126-3p	NM_001282180	PPP2R5E	((((((((((((((........&)))))))))))).)).	3583	3599	0.846154	-15.3	1	0.00441859	0.618	3.13184	2.88128	-4.90607	14	16	12
hsa-miR-126-3p	NM_001282181	PPP2R5E	((((((((((((((........&)))))))))))).)).	2949	2965	0.846154	-15.3	1	0.00441859	0.618	2.19421	2.06792	-4.90607	14	16	12
hsa-miR-126-3p	NM_001282181	PPP2R5E	.......(((.(((((((((((&))))))))))).))).	2836	2852	0.846154	-15.9	0	0.0200149	0.662	2.58673	0.867467	-19.935	14	16	11
hsa-miR-126-3p	NM_001282193	RNASE4	.......(((((((((((.((.&)).))))))))))).	1980	1995	1	-18.2	0	0.0173656	0.581	0	0	-17.1102	13	15	11
hsa-miR-126-3p	NM_001282291	ABCB8	..(((((((((((..((..((.&))..))..))).)))))))).	3522	3543	0.846154	-19.8	1	3.51e-05	0.382	-0.708175	-0.0611776	-6.54929	15	21	8
hsa-miR-126-3p	NM_001282292	ABCB8	..(((((((((((..((..((.&))..))..))).)))))))).	3396	3417	0.846154	-19.8	1	3.51e-05	0.382	-0.708175	-0.0611776	-6.54929	15	21	8
hsa-miR-126-3p	NM_001282293	ABCB8	..(((((((((((..((..((.&))..))..))).)))))))).	3158	3179	0.846154	-19.8	1	3.51e-05	0.382	-0.291295	-0.404687	-6.54929	15	21	8
hsa-miR-126-3p	NM_001282391	EPC1	((((((((((............&.)))))))))).	2939	2961	0.846154	-15.3	1	0.000866924	0.574	5.7258	4.5697	-13.2236	10	12	10
hsa-miR-126-3p	NM_001282425	GNA13	((((((((((((..........&)))))))))))).	4901	4914	0.846154	-15.8	1	0.0326925	0.647	1.00727	1.31726	-7.05204	12	13	12
hsa-miR-126-3p	NM_001282463	C14orf132	(((((((.......(..((((.&))))..).......))))))).	1465	1487	0.846154	-15.5	1	3.91e-06	0.441	-0.599003	-0.720206	-17.1007	12	22	7
hsa-miR-126-3p	NM_001282526	POLR3F	(((((((.(((((.........&))))).))))))).	1672	1686	0.846154	-14.8	1	0.0183251	0.485	0.125082	0.210761	-8.07655	12	14	7
hsa-miR-126-3p	NM_001282543	BARD1	..(((((((((((.........&.))))))))))).	3023	3058	1	-18.9	1	0.00112141	0.662	0.358292	2.0734	-6.78234	11	13	11
hsa-miR-126-3p	NM_001282545	BARD1	..(((((((((((.........&.))))))))))).	1727	1762	0.910256	-18.9	1	0.00112141	0.662	-0.420306	-0.127058	-6.78234	11	13	11
hsa-miR-126-3p	NM_001282548	BARD1	..(((((((((((.........&.))))))))))).	1670	1705	0.910256	-18.9	1	0.00112141	0.662	-0.434067	-0.0958412	-6.78234	11	13	11
hsa-miR-126-3p	NM_001282549	BARD1	..(((((((((((.........&.))))))))))).	1541	1576	1	-18.9	1	0.00112141	0.662	0.00740813	0.211689	-6.78234	11	13	11
hsa-miR-126-3p	NM_001282556	HHLA2	.......(((((((((((.((.&)).))))))))))).	2398	2413	1	-18.2	0	0.0190924	0.581	0.0459899	0.0179527	-17.1102	13	15	11
hsa-miR-126-3p	NM_001282557	HHLA2	.......(((((((((((.((.&)).))))))))))).	2387	2402	1	-18.2	0	0.0190924	0.581	0	0	-17.1102	13	15	11
hsa-miR-126-3p	NM_001282558	HHLA2	.......(((((((((((.((.&)).))))))))))).	2425	2440	1	-18.2	0	0.0190924	0.581	0.0459899	0.0179527	-17.1102	13	15	11
hsa-miR-126-3p	NM_001282559	HHLA2	.......(((((((((((.((.&)).))))))))))).	2214	2229	1	-18.2	0	0.0190924	0.581	0.0459899	0.0179527	-17.1102	13	15	11
hsa-miR-126-3p	NM_001282667	MICAL2	..((((((((((((........&.)))))))))))).	3113	3130	0.923077	-21.5	1	0.00461798	0.485	-0.31436	0.810589	-5.9255	12	14	12
hsa-miR-126-3p	NM_001282682	SH3YL1	...((((((((((....((((.&))))..)))))))))).	1749	1766	0.846154	-17.6	1	0.00218144	0.662	3.87269	2.48123	-8.33988	14	17	10
hsa-miR-126-3p	NM_001282687	SH3YL1	...((((((((((....((((.&))))..)))))))))).	1897	1914	0.923077	-17.6	1	0.00218144	0.662	-0.172677	-0.251617	-8.33988	14	17	10
hsa-miR-126-3p	NM_001282715	OLFML2A	((.((((.(((((.........&))))).)))).)).	5447	5461	0.923077	-16.3	1	4.89e-07	0.485	-0.913866	-0.194801	-9.63409	11	14	5
hsa-miR-126-3p	NM_001282736	PLXDC2	...((((((((((.....((((&))))....))))).))))).	7058	7078	0.846154	-17.1	1	0.0469785	0.574	-0.18303	0.0353209	-8.33988	14	20	5
hsa-miR-126-3p	NM_001282796	ZNF7	..(((((((((...........&.))))))))).	950	971	0.923077	-15.8	1	0.016689	0.544	0.0470609	0.133045	-11.4183	9	11	9
hsa-miR-126-3p	NM_001282850	PPP4R3B	(((((((.((((((((..((((&))))..)))))))...).)))).))).	3114	3141	0.923077	-18.6	1	0.000195829	0.603	4.90084	4.77951	-6.25121	19	27	7
hsa-miR-126-3p	NM_001282874	SMARCA1	..((((((((((((........&.)))))))))))).	3406	3424	1	-17.2	1	0.00265019	0.662	5.63429	4.22047	-5.9255	12	14	12
hsa-miR-126-3p	NM_001282875	SMARCA1	..((((((((((((........&.)))))))))))).	3370	3388	1	-17.2	1	0.00265019	0.662	5.63429	4.22047	-5.9255	12	14	12
hsa-miR-126-3p	NM_001282883	MAP3K19	..((((.(((((((((((((..&.))))))))))))).)))).	1576	1613	1	-19.7	1	0.0772389	0.691	0.577756	0.937444	-6.50069	17	20	13
hsa-miR-126-3p	NM_001282886	EIF4E3	..((((((.((((.(..((((.&))))..)..)))))))))).	8359	8379	0.846154	-17.5	1	0.0119349	0.632	0.123307	0.0167242	-7.10328	15	20	10
hsa-miR-126-3p	NM_001282886	EIF4E3	..(((((((.((((........&)))).))))))).	5178	5191	0.846154	-15.7	1	0.00177732	0.559	0.207828	-0.0333095	-7.16801	11	13	7
hsa-miR-126-3p	NM_001282902	TRPS1	.....((.((((((...((((.&))))...)))))).)).	5212	5229	0.846154	-16.7	0	0.000316459	0.603	0.207032	0.722579	-16.9477	12	17	6
hsa-miR-126-3p	NM_001282924	LRRTM4	..(((((((((((..((((((.&))))))..)))))))..)))).	2674	2696	0.846154	-17.7	1	0.00706967	0.647	1.92593	3.16342	-6.54929	17	22	7
hsa-miR-126-3p	NM_001283018	NAPB	..((((((((((((((.(((..&))).)))))))))))))).	3396	3415	0.846154	-17	1	0.00597505	0.765	5.44019	5.76677	-4.957	17	19	14
hsa-miR-126-3p	NM_001283020	NAPB	..((((((((((((((.(((..&))).)))))))))))))).	3267	3286	0.846154	-17	1	0.00597505	0.765	5.98241	5.47302	-4.957	17	19	14
hsa-miR-126-3p	NM_001283026	NAPB	..((((((((((((((.(((..&))).)))))))))))))).	3337	3356	0.846154	-17	1	0.00597505	0.765	5.19629	5.758	-4.957	17	19	14
hsa-miR-126-3p	NM_001283049	USP8	..(((((((((((.........&))))))))))).	7718	7730	0.846154	-18.2	1	0.0011596	0.574	-0.347096	-0.0592857	-6.78234	11	12	11
hsa-miR-126-3p	NM_001283049	USP8	..(.(((((((((((((((((.&)))))))))))).)).)))).	3477	3498	0.846154	-18.7	1	0.15957	0.765	1.321	1.78538	-7.98902	18	21	12
hsa-miR-126-3p	NM_001284201	JKAMP	..(((((((((((..(((.((.&)).)))..))))))))).)).	2449	2470	0.846154	-18.5	1	0.000370458	0.632	-0.249165	0.139381	-6.54929	16	21	9
hsa-miR-126-3p	NM_001284202	JKAMP	..(((((((((((..(((.((.&)).)))..))))))))).)).	2035	2056	0.846154	-18.5	1	0.000370458	0.632	-0.249165	0.139381	-6.54929	16	21	9
hsa-miR-126-3p	NM_001284203	JKAMP	..(((((((((((..(((.((.&)).)))..))))))))).)).	1958	1979	0.846154	-18.5	1	0.000370458	0.632	-0.249165	0.139381	-6.54929	16	21	9
hsa-miR-126-3p	NM_001284234	GTDC1	...((((.(((((....(((((&)))))....))))).)))).	9927	9947	0.846154	-18.4	1	4.13e-05	0.574	5.44899	4.50651	-10.6535	14	20	5
hsa-miR-126-3p	NM_001284267	EFCAB11	..((((((((.((.........&)))))))))).	875	886	0.923077	-15.2	1	0.000235585	0.426	-0.194122	0.0271532	-9.60711	10	11	10
hsa-miR-126-3p	NM_001284269	EFCAB11	..((((((((.((.........&)))))))))).	1012	1023	0.846154	-15.2	1	0.000235585	0.426	0.796347	0.21471	-9.60711	10	11	10
hsa-miR-126-3p	NM_001284357	LRRC49	..(.((.(((.((((((((((.&)))))))))).))).)).).	2542	2562	0.846154	-17.8	1	0.00696199	0.647	2.12426	1.77845	-12.3575	16	20	10
hsa-miR-126-3p	NM_001284498	SLC43A2	..(((.(((((((..((((((.&)))))).)))))))))).	6132	6150	0.923077	-18.6	1	0.000448634	0.485	2.4139	3.30512	-8.45025	16	18	10
hsa-miR-126-3p	NM_001284499	SLC43A2	..(((.(((((((..((((((.&)))))).)))))))))).	5532	5550	0.846154	-18.6	1	0.000448634	0.485	0.00801171	-0.000929225	-8.45025	16	18	10
hsa-miR-126-3p	NM_001285389	RCAN1	((.(.(((((((((........&))))))))).).)).	596	611	0.846154	-17.1	1	0.000848789	0.471	-0.00542247	0.642817	-10.5826	12	15	9
hsa-miR-126-3p	NM_001285391	RCAN1	((.(.(((((((((........&))))))))).).)).	919	934	1	-17.1	1	0.000848789	0.471	0.491742	-0.0786473	-10.5826	12	15	9
hsa-miR-126-3p	NM_001285393	RCAN1	((.(.(((((((((........&))))))))).).)).	650	665	0.923077	-17.1	1	0.000848789	0.471	0.538195	0.521557	-10.5826	12	15	9
hsa-miR-126-3p	NM_001286067	C11orf54	((((...((((((((((((.(.&).))))))))))))...)))).	3356	3378	1	-19.7	1	0.0600703	0.544	-0.0921852	0.230052	-11.5013	17	22	12
hsa-miR-126-3p	NM_001286068	C11orf54	((((...((((((((((((.(.&).))))))))))))...)))).	3219	3241	1	-19.7	1	0.0600703	0.544	-0.0921852	0.230052	-11.5013	17	22	12
hsa-miR-126-3p	NM_001286069	C11orf54	((((...((((((((((((.(.&).))))))))))))...)))).	3224	3246	1	-19.7	1	0.0600703	0.544	-0.0921852	0.230052	-11.5013	17	22	12
hsa-miR-126-3p	NM_001286070	C11orf54	((((...((((((((((((.(.&).))))))))))))...)))).	3072	3094	1	-19.7	1	0.0600703	0.544	0	0	-11.5013	17	22	12
hsa-miR-126-3p	NM_001286071	C11orf54	((((...((((((((((((.(.&).))))))))))))...)))).	3047	3069	1	-19.7	1	0.0600703	0.544	0	0	-11.5013	17	22	12
hsa-miR-126-3p	NM_001286082	TRMT112	..((.((((((((((((((((.&)))))))))))).)).)))).	684	705	0.846154	-17.1	1	2.38e-05	0.529	3.47551	3.14259	-9.07604	18	21	12
hsa-miR-126-3p	NM_001286084	TRMT112	..((.((((((((((((((((.&)))))))))))).)).)))).	788	809	0.846154	-17.1	1	2.38e-05	0.529	3.47551	3.14259	-9.07604	18	21	12
hsa-miR-126-3p	NM_001286110	CLN3	..(((((.(((((((((((((.&))))..)))))))))))))).	2802	2823	0.846154	-18.1	1	0.00177821	0.647	2.91039	1.98763	-7.27064	18	21	14
hsa-miR-126-3p	NM_001286152	MPZL3	..((((((((((..........&)))))))))).	2594	2605	1	-18.1	1	0.000922966	0.559	0.472957	0.225713	-8.07147	10	11	10
hsa-miR-126-3p	NM_001286233	SLC2A14	.(((.((((((((.........&)))))))).))).	3652	3665	1	-17	1	2.29e-05	0.544	1.90375	2.919	-9.7377	11	13	8
hsa-miR-126-3p	NM_001286234	SLC2A14	.(((.((((((((.........&)))))))).))).	2898	2911	0.923077	-17	1	2.29e-05	0.544	3.70091	3.303	-9.7377	11	13	8
hsa-miR-126-3p	NM_001286235	SLC2A14	.(((.((((((((.........&)))))))).))).	3196	3209	0.846154	-17	1	2.29e-05	0.544	5.81747	2.22012	-9.7377	11	13	8
hsa-miR-126-3p	NM_001286236	SLC2A14	.(((.((((((((.........&)))))))).))).	2737	2750	0.846154	-17	1	2.29e-05	0.544	5.25588	2.87709	-9.7377	11	13	8
hsa-miR-126-3p	NM_001286237	SLC2A14	.(((.((((((((.........&)))))))).))).	2915	2928	1	-17	1	2.29e-05	0.544	1.80675	3.25939	-9.7377	11	13	8
hsa-miR-126-3p	NM_001286373	TOMM40L	((((((((.(((((........&))))))))))))).	1996	2010	0.846154	-15.9	1	3.5e-05	0.559	0.535894	1.30923	-5.96246	13	14	13
hsa-miR-126-3p	NM_001286471	DGLUCY	....(((((((((((((.....&))))))))))))).	2885	2899	0.846154	-17.9	1	5.51e-05	0.515	-0.171659	-0.115214	-9.54656	13	14	13
hsa-miR-126-3p	NM_001286514	ATF7IP	..((((((((((((.((((.(.&).)))).)))).)))))))).	7786	7807	0.861538	-18.1	1	0.00278843	0.676	0.71107	0.674193	-5.69245	17	21	8
hsa-miR-126-3p	NM_001286563	GRAMD1B	..(((((.((((((...((((.&)))))))))).))))).	3145	3162	0.923077	-17.1	1	0.000998134	0.618	1.73669	1.00732	-8.23913	15	17	10
hsa-miR-126-3p	NM_001286564	GRAMD1B	..(((((.((((((...((((.&)))))))))).))))).	2844	2861	0.923077	-17.1	1	0.000998134	0.618	1.73669	1.00732	-8.23913	15	17	10
hsa-miR-126-3p	NM_001286565	KIAA0513	..(((((((((((.........&.))))))))))).	7475	7511	0.884615	-19.9	1	0.000424732	0.471	-1.40209	-0.703589	-6.78234	11	13	11
hsa-miR-126-3p	NM_001286566	KIAA0513	..(((((((((((.........&.))))))))))).	7050	7086	0.884615	-19.9	1	0.000424732	0.471	-1.15283	-0.844383	-6.78234	11	13	11
hsa-miR-126-3p	NM_001286649	STK24	(((((((((.((((....(((.&.)))..))))))))))))).	5146	5187	1	-19.3	1	0.000727064	0.397	0	0	-6.14858	16	20	13
hsa-miR-126-3p	NM_001286650	ADH1B	((..(((.((((((((......&.)))))))).)))...)).	3154	3182	1	-16.2	1	0.0292658	0.632	2.5384	1.95724	-10.8408	13	19	8
hsa-miR-126-3p	NM_001286658	TBC1D4	........(((((((((((((.&))))))))))))).	5038	5052	1	-18.8	0	0.381818	0.735	3.30744	3.12435	-19.4239	13	14	13
hsa-miR-126-3p	NM_001286659	TBC1D4	........(((((((((((((.&))))))))))))).	4873	4887	1	-18.8	0	0.381818	0.735	3.30744	3.12435	-19.4239	13	14	13
hsa-miR-126-3p	NM_001286694	CALML4	..((((((((.((.........&.)))))))))).	3574	3592	0.923077	-15.6	1	0.000738541	0.574	4.76732	3.32799	-9.60711	10	12	10
hsa-miR-126-3p	NM_001286694	CALML4	((((((((((.((.........&)))))))))))).	1457	1470	1	-15.3	1	0.0311153	0.721	0.160219	-0.0245788	-8.58769	12	13	12
hsa-miR-126-3p	NM_001286765	RUBCNL	(((((((.((((((........&)))))).).)))))).	7232	7248	0.846154	-16.9	1	4.15e-06	0.588	0	0	-7.21971	13	16	6
hsa-miR-126-3p	NM_001286766	RUBCNL	(((((((.((((((........&)))))).).)))))).	7116	7132	0.846154	-16.9	1	4.15e-06	0.588	0	0	-7.21971	13	16	6
hsa-miR-126-3p	NM_001286812	LYSMD3	((.(((((((((((((......&.))))))))))))).)).	1423	1462	1	-19.7	1	0.00912094	0.706	0.660751	0.695044	-5.49511	15	18	13
hsa-miR-126-3p	NM_001286812	LYSMD3	..(.((((((.(.((((((((.&)))))))).).)))))).).	1942	1962	0.846154	-16.2	1	0.0218667	0.735	0.277831	0.0361118	-12.1029	16	20	8
hsa-miR-126-3p	NM_001286839	FARP1	.((((((((((...(((.(((.&))).)))....)))))))))).	4331	4353	1	-20.9	1	0.00226822	0.485	0.782139	0.111235	-9.2861	16	22	10
hsa-miR-126-3p	NM_001286984	CNTLN	((.(((((((((((...((((.&))))...)))..)))))))).)).	1301	1325	0.923077	-19.8	1	0.000154486	0.588	0.409494	0.287944	-6.46361	17	24	8
hsa-miR-126-3p	NM_001287174	ABCC8	((.((((((.(((.....(((.&)))...))).)))))))).	4946	4965	0.846154	-17.5	1	0.000500322	0.368	4.87906	4.60904	-8.56296	14	19	8
hsa-miR-126-3p	NM_001287192	FSD1L	.....((((((.((((((.((.&)))))))))))))).	7103	7118	0.846154	-15.6	1	0.00111507	0.603	0.587676	0.253043	-17.0124	14	15	14
hsa-miR-126-3p	NM_001287218	RPS6KC1	((((((((((((((((((....&)))))))))))))).)))).	4366	4386	1	-19.4	1	0.000680361	0.676	0.425228	0.282226	-3.93757	18	20	14
hsa-miR-126-3p	NM_001287219	RPS6KC1	((((((((((((((((((....&)))))))))))))).)))).	4405	4425	1	-19.4	1	0.000680361	0.676	0.425228	0.282226	-3.93757	18	20	14
hsa-miR-126-3p	NM_001287220	RPS6KC1	((((((((((((((((((....&)))))))))))))).)))).	4200	4220	1	-19.4	1	0.000680361	0.676	0.425228	0.282226	-3.93757	18	20	14
hsa-miR-126-3p	NM_001287221	RPS6KC1	((((((((((((((((((....&)))))))))))))).)))).	4260	4280	1	-19.4	1	0.000680361	0.676	0.425228	0.282226	-3.93757	18	20	14
hsa-miR-126-3p	NM_001287259	XKR9	(((.((((((.(((((((....&))))))))))))).))).	2696	2714	0.923077	-16.1	1	0.00435985	0.603	0.0622419	0.0738574	-9.79437	16	18	13
hsa-miR-126-3p	NM_001287437	JADE1	..((((((((((..........&)))))))))).	3093	3104	1	-16	1	0.00591469	0.588	0.531104	1.06298	-8.07147	10	11	10
hsa-miR-126-3p	NM_001287439	JADE1	..((((((((((..........&)))))))))).	3265	3276	1	-16	1	0.00591469	0.588	0.531104	1.06298	-8.07147	10	11	10
hsa-miR-126-3p	NM_001287442	JADE1	..((((((((((..........&)))))))))).	3078	3089	1	-16	1	0.00591469	0.588	0.531104	1.06298	-8.07147	10	11	10
hsa-miR-126-3p	NM_001287443	JADE1	..((((((((((..........&)))))))))).	3082	3093	1	-16	1	0.00591469	0.588	0.531104	1.06298	-8.07147	10	11	10
hsa-miR-126-3p	NM_001287741	HMGCLL1	..(((((((((((((.......&.))))))))))))).	1956	1980	1	-18.1	1	0.0405297	0.676	4.36717	4.12565	-5.19005	13	15	13
hsa-miR-126-3p	NM_001287753	HMGCLL1	..(((((((((((((.......&.))))))))))))).	1743	1767	1	-18.1	1	0.0405297	0.676	4.36717	3.81451	-5.19005	13	15	13
hsa-miR-126-3p	NM_001287763	NSG1	..(((((((((((.........&))))))))))).	851	863	0.923077	-15.5	1	0.0110174	0.632	3.07227	2.29315	-6.78234	11	12	11
hsa-miR-126-3p	NM_001288653	CLTC	..(((((((((((((..((((.&))))...)))))))).............))))).	5909	5943	0.846154	-17.7	1	0.00164537	0.603	2.15545	3.69774	-5.19005	17	34	8
hsa-miR-126-3p	NM_001288729	DAPK1	.....((..((((((((((((.&))))))))))))..)).	5200	5217	1	-18.3	0	0.000886029	0.603	1.07232	0.289029	-17.0356	14	17	12
hsa-miR-126-3p	NM_001288730	DAPK1	.....((..((((((((((((.&))))))))))))..)).	5184	5201	1	-18.3	0	0.000886029	0.603	1.07903	0.550462	-17.0356	14	17	12
hsa-miR-126-3p	NM_001288731	DAPK1	.....((..((((((((((((.&))))))))))))..)).	5220	5237	1	-18.3	0	0.000886029	0.603	1.07903	0.550462	-17.0356	14	17	12
hsa-miR-126-3p	NM_001288735	ATE1	((.((((.((..((((((((((&))))))))))........)).)))).)).	3494	3523	0.807692	-17.5	1	3.13e-06	0.603	4.03951	4.10529	-13.9803	18	29	10
hsa-miR-126-3p	NM_001288754	RHOT1	.....(((((((((..((((((&))))))))))))))).	2521	2537	0.846154	-15.8	1	0.044286	0.691	1.15202	1.22022	-14.6341	15	16	15
hsa-miR-126-3p	NM_001288755	RHOT1	.....(((((((((..((((((&))))))))))))))).	2421	2437	0.846154	-15.8	1	0.044286	0.691	1.15202	1.22022	-14.6341	15	16	15
hsa-miR-126-3p	NM_001289029	EEF2KMT	..(((((((((((.........&.))))))))))).	1210	1242	0.923077	-18.5	1	6.74e-05	0.456	-0.0449756	-0.202051	-6.78234	11	13	11
hsa-miR-126-3p	NM_001289036	CLUL1	..((((((((((...(((((((&.)))))))...)))))))))).	2015	2043	0.846154	-19.5	1	0.00372667	0.794	-0.345362	0.311816	-7.83842	17	22	10
hsa-miR-126-3p	NM_001289080	CNTN6	.....(((((((((((..(((.&)))))))))))))).	3943	3958	0.846154	-18.6	1	0.00104192	0.647	-0.654609	0.0907285	-13.6656	14	15	14
hsa-miR-126-3p	NM_001289139	C14orf132	(((((((.......(..((((.&))))..).......))))))).	1459	1481	0.846154	-15.5	1	3.91e-06	0.441	-0.599003	-0.720206	-17.1007	12	22	7
hsa-miR-126-3p	NM_001289181	ZNF302	...((((((((..((((.(((.&))).))))..)))))))).	1978	1997	1	-20	1	0.00286961	0.662	0.0349467	0.246345	-11.1505	15	19	8
hsa-miR-126-3p	NM_001289182	ZNF302	...((((((((..((((.(((.&))).))))..)))))))).	2096	2115	1	-20	1	0.00286961	0.662	0.0349467	0.246345	-11.1505	15	19	8
hsa-miR-126-3p	NM_001289187	ZNF302	...((((((((..((((.(((.&))).))))..)))))))).	2093	2112	1	-20	1	0.00286961	0.662	-0.370475	0.0392906	-11.1505	15	19	8
hsa-miR-126-3p	NM_001289188	ZNF302	...((((((((..((((.(((.&))).))))..)))))))).	2115	2134	1	-20	1	0.00286961	0.662	-0.370475	0.0392906	-11.1505	15	19	8
hsa-miR-126-3p	NM_001289189	ZNF302	...((((((((..((((.(((.&))).))))..)))))))).	2109	2128	1	-20	1	0.00286961	0.662	-0.370475	0.0392906	-11.1505	15	19	8
hsa-miR-126-3p	NM_001289190	ZNF302	...((((((((..((((.(((.&))).))))..)))))))).	2046	2065	1	-20	1	0.00286961	0.662	-0.370475	0.0392906	-11.1505	15	19	8
hsa-miR-126-3p	NM_001290040	ROBO2	.....(((((((((((((((((&)))))))).))))))).)).	8880	8900	0.846154	-17.6	1	0.00830777	0.746	4.33673	3.503	-13.6656	17	20	8
hsa-miR-126-3p	NM_001290058	ALDH3B1	..((((((((((..........&)))))))))).	2085	2096	0.846154	-16	1	0.00630181	0.5	-0.974878	-0.311363	-8.07147	10	11	10
hsa-miR-126-3p	NM_001290096	TMPRSS4	..(((((..(((((((......&)))))))..))))).	3602	3617	0.846154	-16	1	0.00143471	0.574	0	0	-8.32703	12	15	7
hsa-miR-126-3p	NM_001290131	PHF12	..((((..((.((((((((((.&))))))))))))..)))).	6257	6276	0.846154	-17.3	1	0.000661899	0.471	5.09684	4.4097	-11.6391	16	19	12
hsa-miR-126-3p	NM_001291496	ZBTB8A	..(((((((((((((((.....&.))))))))))))))).	5409	5447	0.923077	-24.8	1	0.00275926	0.559	-0.44816	-0.0327688	-4.957	15	17	15
hsa-miR-126-3p	NM_001291694	NR2C2	..(((((((((((.........&)))))).))))).	3834	3847	0.846154	-16.1	1	3.17e-05	0.426	-0.360116	-0.420176	-6.78234	11	13	6
hsa-miR-126-3p	NM_001291746	REL	((.(((((((((((........&))))))))).)).)).	7697	7713	0.923077	-16.2	1	0.000636125	0.588	0.0739764	-0.0115118	-6.46361	13	16	9
hsa-miR-126-3p	NM_001291832	ERFE	((.((((((((((.........&.)))))).)))).)).	1921	1941	0.846154	-17	1	1.61e-05	0.441	-0.0314013	-0.618312	-7.32045	12	16	6
hsa-miR-126-3p	NM_001291920	RXRA	((.(((((.(((((((((((..&)))))))))))))))).)).	4755	4775	0.846154	-15.2	1	0.00555872	0.765	1.57983	2.18465	-6.5515	18	20	16
hsa-miR-126-3p	NM_001291960	ENTPD3	...((((((((.((((((((..&)))))))))))))))).	2617	2634	0.846154	-16.2	1	0.00282106	0.618	-0.645767	-0.0282173	-9.86134	16	17	16
hsa-miR-126-3p	NM_001291965	WASF3	..((((((((((..........&)))))))))).	2784	2795	0.923077	-16.1	1	0.000145119	0.5	0.289644	-0.0164566	-8.07147	10	11	10
hsa-miR-126-3p	NM_001291999	NCK1	((..((((((((((........&))))))))))..)).	2319	2334	1	-16.2	1	0.00282886	0.779	0.48789	0.20338	-9.49563	12	15	10
hsa-miR-126-3p	NM_001293285	SPATS2	......(((((((.(((((((.&))))))).))))))).	2851	2867	0.846154	-17.8	0	2.11e-07	0.544	0.132394	0.431892	-16.4234	14	16	7
hsa-miR-126-3p	NM_001293286	SPATS2	......(((((((.(((((((.&))))))).))))))).	2704	2720	0.846154	-17.8	0	2.11e-07	0.544	0.132394	0.431892	-16.4234	14	16	7
hsa-miR-126-3p	NM_001297622	HNRNPR	..(((((.((((((........&)))))).))))).	5969	5982	0.923077	-16.2	1	0.00249639	0.662	0	0	-8.23913	11	13	6
hsa-miR-126-3p	NM_001297624	ZNF480	((.(((((((((((........&))))))))).)).)).	3015	3031	0.923077	-16.2	1	0.022312	0.721	-0.0760568	0.0451374	-6.46361	13	16	9
hsa-miR-126-3p	NM_001297625	ZNF480	((.(((((((((((........&))))))))).)).)).	3017	3033	0.923077	-16.2	1	0.022312	0.721	-0.0760568	0.0451374	-6.46361	13	16	9
hsa-miR-126-3p	NM_001297671	RGL1	((((((((.(((((........&))))).)))))))).	4338	4353	0.846154	-16.3	1	0.0320253	0.691	-0.136147	0.0912051	-5.96246	13	15	8
hsa-miR-126-3p	NM_001297674	RPRD2	..((((((((.((((.......&)))))))))))).	5850	5863	0.846154	-14.9	1	0.0448115	0.691	0.27857	0.21934	-8.01482	12	13	12
hsa-miR-126-3p	NM_001297697	CCDC125	((.(((((((((((((((((((&))))))))))))))).....)))).)).	3744	3772	1	-20.6	1	0.000753083	0.574	0	0	-5.49511	21	28	15
hsa-miR-126-3p	NM_001297754	GPATCH2	..(((((.(((((((.((((((&.))))))))))))).))))).	1727	1764	1	-22.3	1	0.0174122	0.691	1.11817	0.935428	-7.50368	18	21	13
hsa-miR-126-3p	NM_001297777	MCTP1	(((((((.((((((((..((((&.)))).))))))))))))))).	2767	2803	0.961538	-19	1	0.000989627	0.632	5.2108	5.3564	-6.25121	19	22	15
hsa-miR-126-3p	NM_001300727	DTX4	..(((((((((((.........&.)))))).))))).	4741	4763	1	-16.9	1	0.00296457	0.471	0.263935	0.472699	-6.78234	11	14	6
hsa-miR-126-3p	NM_001300789	PEX5	..(.((((((((((....(((.&)))....)))))))))).).	2755	2775	0.923077	-17.8	1	0.000207429	0.485	-0.188941	-0.0138897	-8.95752	14	20	10
hsa-miR-126-3p	NM_001300798	SEPTIN8	(((((((((((((.........&.)))))))).))))).	3746	3778	1	-18.7	1	2.78e-06	0.456	5.2437	3.97032	-5.76291	13	16	8
hsa-miR-126-3p	NM_001300851	RC3H1	..(((((((((((((((((((.&)))))))))))))..............)))))).	7508	7542	1	-18.9	1	0.000834544	0.588	1.4789	2.26504	-4.957	19	34	13
hsa-miR-126-3p	NM_001300883	ZNF426	((.((((((((((.........&)))))))))))).	5024	5037	0.923077	-14.9	1	3.71e-05	0.588	-0.207156	-0.598703	-7.32045	12	13	12
hsa-miR-126-3p	NM_001300889	TRIM67	(((((((((((((..(((.((.&)).)))......))))))))))))).	6724	6750	0.846154	-18.7	1	0.00428393	0.574	0.0531613	0.206355	-5.52986	18	26	13
hsa-miR-126-3p	NM_001300894	C5orf24	..((((((((((((........&))))))).))))).	1294	1308	0.923077	-15.3	1	0.000553274	0.515	2.36868	1.1122	-5.9255	12	14	7
hsa-miR-126-3p	NM_001300898	SCLT1	..(((((((((((..((((.(.&).))))...))))))))))).	1243	1264	0.846154	-17.2	1	0.0111049	0.5	0.414863	0.302789	-6.54929	16	21	11
hsa-miR-126-3p	NM_001300899	MYO6	..((((((((.((((....((.&))..)))))))))))).	4049	4066	0.923077	-16.9	1	0.00147852	0.456	-0.61148	0.81289	-8.01482	14	17	12
hsa-miR-126-3p	NM_001301063	NDST1	..(((((((((.(....((((.&))))..).))))))))).	6567	6585	0.923077	-19.9	1	9.54e-05	0.618	0.13738	-0.284432	-10.1291	14	18	9
hsa-miR-126-3p	NM_001301268	INAFM2	.((((((.(((((.........&))))))))))).	1260	1272	0.923077	-15.6	1	0.000756858	0.471	2.55397	1.73122	-7.9323	11	12	11
hsa-miR-126-3p	NM_001302378	RBSN	..((((.((((((((..((.(.&).))..)))))))).)))).	6243	6263	0.923077	-15.8	1	0.109531	0.618	-0.466362	0.231187	-6.73374	15	20	8
hsa-miR-126-3p	NM_001303401	CEP97	..(((((((((((.........&))))))))))).	4020	4032	0.923077	-16.3	1	0.00124805	0.618	0.55085	0.113145	-6.78234	11	12	11
hsa-miR-126-3p	NM_001303429	PIK3R3	..((((((.((((....((((.&))))...)))))))))).	5085	5103	0.846154	-15.7	1	0.00280519	0.603	1.81576	0.731985	-7.83873	14	18	10
hsa-miR-126-3p	NM_001304529	CCDC25	.......((((((((.(((((.&))))))))))))).	1290	1304	0.846154	-16.9	0	0.227281	0.588	0.380544	-0.0761843	-17.3433	13	14	13
hsa-miR-126-3p	NM_001304533	NKAIN3	((.((((((((.((((......&)))).)))))))).)).	10850	10867	0.923077	-17.5	1	0.000730679	0.574	-0.0548741	0.087059	-8.84192	14	17	8
hsa-miR-126-3p	NM_001304536	EPHA4	..(((((..(((((((..((((&))))..)))))))))))).	3367	3386	0.846154	-17.2	1	3.51e-05	0.588	5.73068	4.64107	-8.32703	16	19	12
hsa-miR-126-3p	NM_001304811	C12orf4	..((((((((((.(((((((..&)))))))....)))))))))).	2621	2643	0.846154	-16.8	1	0.0157943	0.647	3.83838	3.96278	-6.24613	17	22	10
hsa-miR-126-3p	NM_001305033	ZNF33B	..((((.(((((((((......&))))))))).)))).	3845	3860	0.846154	-15.2	1	0.0405218	0.485	0.7033	0.122985	-6.50069	13	15	9
hsa-miR-126-3p	NM_001305134	TMEFF2	..(((((((((((((.(((((.&))))).))..))))))))))).	1888	1910	0.846154	-16.5	1	0.000861679	0.706	5.89224	5.37495	-5.19005	18	22	11
hsa-miR-126-3p	NM_001305182	RSPRY1	..(((((((((((.........&))))))))).)).	973	986	0.865385	-15.8	1	0.000897071	0.529	5.30742	4.64666	-6.78234	11	13	9
hsa-miR-126-3p	NM_001306070	MBNL2	((((((((((............&.)))))))))).	2510	2527	0.846154	-16.2	1	0.00851715	0.647	4.26279	3.21692	-13.2236	10	12	10
hsa-miR-126-3p	NM_001306093	ZADH2	(((((((.((((((........&)))))).))))))).	2135	2150	1	-18.8	1	0.0002636	0.441	-0.0695593	0.280953	-7.21971	13	15	7
hsa-miR-126-3p	NM_001306151	DAPP1	.(((((((((((((........&))))))))).)))).	2788	2803	0.923077	-17.4	1	0.0213836	0.75	-0.288133	-0.0882036	-4.76182	13	15	9
hsa-miR-126-3p	NM_001306195	ARPP19	((.((((.(((((.((((.((.&.)).))))))))).)))).)).	5290	5324	0.846154	-17	1	0.00122696	0.735	1.01133	0.370282	-8.66559	17	22	9
hsa-miR-126-3p	NM_001306196	ARPP19	((.((((.(((((.((((.((.&.)).))))))))).)))).)).	5369	5403	0.846154	-17	1	0.00219101	0.695	0.125217	0.599886	-8.66559	17	22	9
hsa-miR-126-3p	NM_001306199	SETD7	.((((((.((((((((......&.)))))))))))))).	3083	3129	0.923077	-16.9	1	0.000305786	0.588	0	0	-6.10696	14	16	14
hsa-miR-126-3p	NM_001306210	TGFBR1	..((((((((((((((...(((&.)))...))))))))..)))))).	5582	5614	0.923077	-18.7	1	0.00354	0.676	2.12744	2.34905	-4.957	17	24	8
hsa-miR-126-3p	NM_001307923	SERPINB13	...(((((((((.....((((.&))))))))))))).	2923	2937	0.846154	-15.9	1	0.000326067	0.676	-0.37436	-0.133299	-9.62901	13	14	13
hsa-miR-126-3p	NM_001307990	MAP4K2	..((((((((.((((.......&)))).)))))))).	4491	4505	0.846154	-15.5	1	0.0142016	0.735	0.116679	0.171506	-8.01482	12	14	8
hsa-miR-126-3p	NM_001308002	MEF2C	(((((((((..((((.(((((.&))))))))))))).))))).	4872	4892	0.923077	-18.2	1	0.00290166	0.676	3.66933	3.35656	-8.2379	18	20	13
hsa-miR-126-3p	NM_001308006	LIPG	(((.(((.(((((((((..(((&)))..))))))))))))))).	9401	9422	0.846154	-15.8	1	0.000419197	0.5	0.189618	-0.0372165	-9.28323	18	21	15
hsa-miR-126-3p	NM_001308018	ELMOD1	..((((((((.(((..(((((.&)))))...))).)))))))).	2920	2941	0.846154	-17.8	1	0.000300142	0.706	2.69269	2.18543	-8.75027	16	21	8
hsa-miR-126-3p	NM_001308043	CFLAR	((((((((((((((........&)))).)))))))))).	3772	3788	0.846154	-15.5	1	0.000120331	0.471	1.67728	1.16729	-4.90607	14	16	10
hsa-miR-126-3p	NM_001308044	RBM23	(((((..(((((((...((((.&))))......)))))))))))).	8356	8379	0.923077	-17	1	0.00158774	0.426	1.1656	0.418083	-8.35072	16	23	12
hsa-miR-126-3p	NM_001308057	STARD4	..(((((((((.((........&)).))))))))).	1126	1139	0.865385	-15.2	1	0.00563791	0.559	3.71526	3.0499	-9.2723	11	13	9
hsa-miR-126-3p	NM_001308122	SLC22A5	..((((((((.((((((.....&.)))))))))))))).	3212	3236	0.923077	-17.8	1	0.00677521	0.632	1.09161	0.474868	-7.78178	14	16	14
hsa-miR-126-3p	NM_001308142	MRTFB	..(((((((((((.........&.))))))))))).	7160	7191	0.961538	-18.4	1	0.000112412	0.485	-0.2765	-0.566806	-6.78234	11	13	11
hsa-miR-126-3p	NM_001308154	RAB15	.(((((((.(((..........&)))))))))).	1307	1318	0.923077	-15	1	0.00283313	0.412	0.186595	-0.0502745	-7.96418	10	11	10
hsa-miR-126-3p	NM_001308174	PLD4	(((((((((((((.........&.))))).)))))))).	3265	3288	0.846154	-18.7	1	0.000426908	0.426	-0.331904	-0.536918	-5.76291	13	16	8
hsa-miR-126-3p	NM_001308176	CDH2	((((.((((((((.........&.)))))))).)))).	3116	3167	0.846154	-17.1	1	0.0489754	0.676	4.66865	5.37972	-9.88195	12	15	8
hsa-miR-126-3p	NM_001308204	SSR3	((.((((.(((.((....(((.&)))...)).))).)))).)).	596	617	0.846154	-19	1	0.00878967	0.544	0.481024	0.457624	-12.1241	14	21	4
hsa-miR-126-3p	NM_001308205	SSR3	((.((((.(((.((....(((.&)))...)).))).)))).)).	620	641	0.846154	-19	1	0.00878967	0.544	0.384197	0.448748	-12.1241	14	21	4
hsa-miR-126-3p	NM_001308237	ZZZ3	..(((((((((((((((((((.&)))))).))))))).)))))).	4101	4123	0.923077	-19.7	1	0.000882712	0.676	4.11627	4.5951	-4.957	19	22	7
hsa-miR-126-3p	NM_001308237	ZZZ3	.((((((((((((.........&)))))))))))).	2327	2340	0.923077	-15.3	1	0.00047854	0.618	6.02734	4.96646	-5.61866	12	13	12
hsa-miR-126-3p	NM_001308384	SLC38A7	..((((((((.(((.....(((&)))....))))))))))).	2196	2215	0.923077	-17.3	1	4.03e-05	0.382	-0.00618875	0.196843	-8.75027	14	19	11
hsa-miR-126-3p	NM_001308471	CYSLTR2	((((...((((((((((..(((&.)))..))))))))))...)))).	2797	2828	0.923077	-19.2	1	0.0440937	0.515	-0.389316	0.125514	-11.5013	17	24	10
hsa-miR-126-3p	NM_001311179	SLMAP	..((((((((((((((((((((&)))))))..............)))))))...........................)))))).	2169	2231	0.846154	-14.7	1	0.000126022	0.588	1.46069	1.46009	-4.957	20	62	7
hsa-miR-126-3p	NM_001316306	ITGA6	(((((((..((((.........&.))))..))))))).	3184	3212	0.876923	-17.6	1	0.0217089	0.559	4.14773	4.6696	-9.13294	11	15	7
hsa-miR-126-3p	NM_001317939	BNC2	..((.((((((.(((.(((((.&)))))))).)))))).)).	6639	6658	0.846154	-17.6	1	0.000264834	0.574	1.68875	1.04739	-12.6559	16	19	8
hsa-miR-126-3p	NM_001317939	BNC2	(((((((((((((....((((.&)))).))))))..))))))).	11281	11302	0.846154	-15.7	1	0.000371068	0.485	3.79646	4.60682	-5.76291	17	21	7
hsa-miR-126-3p	NM_001317946	SMARCB1	..((((((.(((((.....((.&)).....))))))))))).	5073	5092	0.846154	-17.4	1	0.00014119	0.294	-0.858232	1.38475	-6.98189	13	19	11
hsa-miR-126-3p	NM_001318052	DENND2A	(((((((((((.((((......&.))))))))))))))).	3549	3590	1	-19.7	1	0.00750208	0.353	-0.292406	-0.292612	-7.28438	15	17	15
hsa-miR-126-3p	NM_001318164	PUS7	((((((((.((((.(((((((.&)))))))..))))..)))).)))).	2760	2785	0.923077	-18.1	1	0.00121211	0.632	2.3568	3.78369	-5.8508	19	25	7
hsa-miR-126-3p	NM_030674	SLC38A1	..(((((((((((..((.....&.))..))))))))))).	6067	6111	1	-19.2	1	0.00260533	0.441	5.20368	3.18319	-6.54929	13	17	11
hsa-miR-126-3p	NM_030819	GFOD2	.(((((((((.(((((...(((&)))...)))))))))))))).	1597	1618	0.846154	-17.4	1	0.00712096	0.368	3.65662	4.50863	-6.6181	17	21	14
hsa-miR-126-3p	NM_030953	TIGD6	((((.(((((((((((..((((&))))...))))))))).)).)))).	2728	2753	0.846154	-18.2	1	0.0080906	0.544	1.36488	0.887398	-8.05661	19	25	9
hsa-miR-126-3p	NM_030955	ADAMTS12	..(((((..(((((((((.((.&)).))))))))).))))).	6612	6631	0.923077	-17.8	1	0.00919377	0.647	5.77974	3.28783	-8.32703	16	19	9
hsa-miR-126-3p	NM_030961	TRIM56	..(((((((((.((((((.((.&)).))))))))))))))).	10000	10019	0.846154	-17.8	1	0.00812825	0.662	0.122355	0.220372	-8.3038	17	19	15
hsa-miR-126-3p	NM_030962	SBF2	...((((((((((((.......&)))))))))))).	6716	6729	0.846154	-16.9	1	9.78e-05	0.588	5.15393	5.3984	-6.74759	12	13	12
hsa-miR-126-3p	NM_030962	SBF2	.....((((.((.((((((((.&)))))))))).)))).	6281	6297	0.846154	-17	1	0.00290148	0.574	2.41783	3.60953	-16.1972	14	16	10
hsa-miR-126-3p	NM_031157	HNRNPA1	((((((((((((((........&)))))))).)))))).	1338	1354	1	-16.7	1	0.00045294	0.647	2.55007	3.76479	-4.90607	14	16	8
hsa-miR-126-3p	NM_031283	TCF7L1	..(((((.(((((...((((((&)))))).......))))).))))).	2671	2696	0.846154	-18.6	1	3.31e-05	0.456	-0.215777	0.567621	-9.09597	16	25	6
hsa-miR-126-3p	NM_031289	GSG1	((.((((((((((.........&)))))).)))).)).	2303	2318	0.846154	-16.3	1	1.47e-06	0.588	2.01467	2.92824	-7.32045	12	15	6
hsa-miR-126-3p	NM_031292	PUS7L	((((((.((((((.........&.)))))).)))))).	9056	9075	0.923077	-15.9	1	0.00191027	0.603	-0.0533333	1.1088	-7.3066	12	15	6
hsa-miR-126-3p	NM_031427	DNAL1	..((.((((((((((((.(((.&))).))))))))))).).)).	1365	1386	0.923077	-19	1	0.00538064	0.618	0.68255	0.411	-9.07604	17	21	11
hsa-miR-126-3p	NM_031439	SOX7	((((((.(.(((((((.((((.&))))))))))).).)))))).	2854	2875	0.846154	-15.6	1	0.00277436	0.794	5.6285	5.25267	-6.53765	18	21	11
hsa-miR-126-3p	NM_031445	AMMECR1L	..(((((..(((((((..(((.&)))...)))))))...))))).	3064	3086	0.846154	-18.8	1	0.00111228	0.5	1.89647	2.73609	-8.32703	15	22	7
hsa-miR-126-3p	NM_031464	RPS6KL1	..(((((((((((.........&))))))))))).	3852	3864	0.923077	-18.1	1	4.26e-06	0.485	-0.337677	-0.149327	-6.78234	11	12	11
hsa-miR-126-3p	NM_031484	MARVELD1	((((((((((((((....(((.&))).....)))))))...........))))))).	2829	2863	0.846154	-19.4	1	0.00103123	0.456	0.265973	0.248283	-4.90607	17	34	7
hsa-miR-126-3p	NM_031902	MRPS5	..(((((((.((.....((((.&)))).......)).))))))).	2915	2937	0.948718	-19	1	0.00449449	0.5	3.60898	3.68744	-9.31398	13	22	7
hsa-miR-126-3p	NM_031949	TTLL2	..(((((((((((.(((.....&.))).))))))))))).	2798	2830	0.923077	-18.8	1	0.00013877	0.632	-0.101825	-0.15304	-5.81384	14	17	11
hsa-miR-126-3p	NM_031992	EIF4H	..(((((((.(((...(((((.&)))))...)))))))))).	1042	1061	0.807692	-19.8	1	0.000242524	0.397	1.75639	0.627317	-8.02485	15	19	10
hsa-miR-126-3p	NM_032042	FAM172A	(((((.....((((((((((((&)))))))))))).....))))).	4232	4255	0.846154	-16.6	1	0.00551184	0.676	6.47865	4.79236	-11.9948	17	23	12
hsa-miR-126-3p	NM_032103	PPP1R12B	..((((.(((((((.((((((.&)))))).))))))).)))).	3276	3296	0.923077	-19.1	1	0.00896788	0.691	-0.617518	-0.236604	-7.23614	17	20	7
hsa-miR-126-3p	NM_032104	PPP1R12B	..((((.(((((((.((((((.&)))))).))))))).)))).	3457	3477	0.923077	-19.1	1	0.00896788	0.691	-0.617518	-0.236604	-7.23614	17	20	7
hsa-miR-126-3p	NM_032112	MRPL43	...(((((.((((((((.(.((&.)).).))))))))))))).	551	585	0.820513	-16.8	1	0.00167403	0.456	6.32682	3.62932	-7.57093	16	20	13
hsa-miR-126-3p	NM_032180	FAM161A	.(.(((((((.((.(((((((.&))))))))).))))))).).	3555	3575	0.846154	-17.3	1	0.00333873	0.676	0.392063	0.710389	-9.03248	17	20	9
hsa-miR-126-3p	NM_032221	CHD6	..(((.((((((((((((((((&))))))))).))))))).))).	9692	9714	0.846154	-15.9	1	0.0039906	0.779	5.5033	3.77925	-6.85796	19	22	9
hsa-miR-126-3p	NM_032236	USP48	..((((((.((((((....((.&))...)))))))))))).	3985	4003	0.923077	-15.2	1	0.00246631	0.647	6.26711	5.23021	-6.24644	14	18	12
hsa-miR-126-3p	NM_032239	LARP1B	((.((((((((((((.......&)))))))))))).)).	2022	2038	1	-18.1	1	0.0161923	0.574	1.04459	1.11695	-5.72816	14	16	12
hsa-miR-126-3p	NM_032279	ATP13A4	.....(((((((((........&))))))))).	4055	4065	1	-15.3	1	0.000133326	0.647	2.81356	3.06893	-14.6341	9	10	9
hsa-miR-126-3p	NM_032299	DCUN1D5	.(.((((((((((....((((.&))))........)))))))))).).	11168	11193	0.846154	-20	1	0.00023593	0.559	0.715276	0.597641	-7.1762	15	25	10
hsa-miR-126-3p	NM_032299	DCUN1D5	(((((((((.((((........&.)))).))))))))).	1411	1433	0.846154	-16.6	1	0.000238258	0.618	0.08221	0.151404	-6.14858	13	16	9
hsa-miR-126-3p	NM_032300	TCHP	....((((((.(.((((((((.&))))))))))))))).	2848	2864	1	-16.9	1	0.0203164	0.706	0.0525958	0.256907	-13.6605	15	16	15
hsa-miR-126-3p	NM_032311	POLDIP3	((.((((.((((((........&)))))).)))).)).	2992	3007	0.846154	-15.5	1	2.29e-05	0.456	1.89586	2.60364	-8.77725	12	15	6
hsa-miR-126-3p	NM_032340	UQCC2	((.((((.((((((........&.)))))).)))).)).	572	605	0.846154	-17.9	1	9.81e-06	0.485	-0.128073	0.298737	-8.77725	12	16	6
hsa-miR-126-3p	NM_032354	TMEM107	.......((((((.((((((((&))))))))..)))))).	1077	1094	0.923077	-17.3	0	0.0405894	0.588	0.423165	1.90059	-17.9671	14	17	8
hsa-miR-126-3p	NM_032377	ELOF1	.(((((((((((((........&))))))).)))))).	554	569	0.923077	-19	1	1.57e-05	0.324	-0.512055	-0.11764	-4.76182	13	15	7
hsa-miR-126-3p	NM_032410	HOOK3	..((((((.(((((((..(((.&)))...))))))))).)))).	10020	10041	0.923077	-17.3	1	0.00160746	0.647	0.354898	0.23979	-6.01339	16	21	9
hsa-miR-126-3p	NM_032463	LAT2	..((.(((((((((((......&)))))))))))..)).	1148	1164	0.846154	-18.4	1	0.000587287	0.368	-1.32045	-0.539764	-9.07604	13	16	11
hsa-miR-126-3p	NM_032464	LAT2	..((.(((((((((((......&)))))))))))..)).	1218	1234	0.846154	-18.4	1	0.000587287	0.368	-1.32045	-0.539764	-9.07604	13	16	11
hsa-miR-126-3p	NM_032536	NTNG2	((((.((((((((.........&.)))))))))))).	2659	2678	0.846154	-17.6	1	2.79e-09	0.265	0.32522	0.462785	-9.88195	12	14	12
hsa-miR-126-3p	NM_032646	TTYH2	(((((((.((((.....((((.&))))...))))))))))).	2384	2403	1	-18.8	1	0.00516985	0.588	2.38317	0.000873726	-9.36568	15	19	11
hsa-miR-126-3p	NM_032701	KMT5C	..((((((((((..........&)))))))))).	2158	2169	1	-16.3	1	0.00190798	0.397	1.41182	0.436689	-8.07147	10	11	10
hsa-miR-126-3p	NM_032777	ADGRA2	..(((((((.(((.........&))).))))))).	6881	6893	0.923077	-16.4	1	6.5e-05	0.397	3.64352	1.42987	-8.02485	10	12	7
hsa-miR-126-3p	NM_032812	PLXDC2	...((((((((((.....((((&))))....))))).))))).	7205	7225	0.846154	-17.1	1	0.0469785	0.574	-0.18303	0.0353209	-8.33988	14	20	5
hsa-miR-126-3p	NM_032832	LRP11	.(.((((.(((((((((.....&.))))))))).)))).).	2319	2359	0.923077	-17.4	1	4.65e-05	0.647	4.58535	3.69624	-7.6645	14	18	9
hsa-miR-126-3p	NM_032861	SERAC1	((((((.((((.((((((((..&)))))))).)))).)))))).	2786	2807	0.923077	-18	1	0.0252747	0.721	4.0285	3.26494	-8.82806	18	21	8
hsa-miR-126-3p	NM_032875	FBXL20	.(.(((((((.(((((((((((&))))))))))).......))))))).).	5742	5770	0.846154	-19.6	1	4.39e-06	0.485	0.16923	0.0364918	-8.17564	19	28	11
hsa-miR-126-3p	NM_032968	PCDH11X	..((...((((((((.(((((.&)))))))))))))...)).	7512	7531	0.923077	-17	1	0.0197374	0.706	0	0	-12.7537	15	19	13
hsa-miR-126-3p	NM_032969	PCDH11X	..((...((((((((.(((((.&)))))))))))))...)).	7482	7501	0.923077	-17	1	0.0197374	0.706	0	0	-12.7537	15	19	13
hsa-miR-126-3p	NM_032976	CASP10	.......(((((((((((.((.&)).))))))))))).	5557	5572	1	-18.2	0	0.017548	0.581	0.186246	0.062174	-17.1102	13	15	11
hsa-miR-126-3p	NM_032977	CASP10	.......(((((((((((.((.&)).))))))))))).	5649	5664	1	-18.2	0	0.017548	0.581	0	0	-17.1102	13	15	11
hsa-miR-126-3p	NM_033023	PDGFA	((((((..((.(((((((.(((&))).)))))))))..)))))).	1506	1528	0.953846	-18.1	1	0.000361114	0.529	4.58542	5.1161	-10.6197	18	22	9
hsa-miR-126-3p	NM_033046	RTKN	((((((((((.(((((......&))))))))))))).)).	2406	2423	0.846154	-16.6	1	6.81e-06	0.426	1.18933	1.79657	-6.76235	15	17	13
hsa-miR-126-3p	NM_033081	DIDO1	((.(((.(((((((((((.((.&)).))))))))))).))))).	8484	8505	0.846154	-18.6	1	0.00284864	0.582	0.662998	0.599364	-7.0388	18	21	11
hsa-miR-126-3p	NM_033087	ALG2	((((((((((.((((((((((.&))))))))))...))))).))))).	1907	1932	0.923077	-20.7	1	0.0257825	0.647	3.17801	3.26075	-6.76235	20	25	10
hsa-miR-126-3p	NM_033109	PNPT1	.((((((((((((.........&))))).))))))).	3561	3575	0.846154	-16	1	0.000348045	0.574	3.89948	4.47226	-5.61866	12	14	7
hsa-miR-126-3p	NM_033115	TBCK	((.(((((((((((((.((((.&)))))))))).))))))))).	5419	5440	0.923077	-17.8	1	0.00317222	0.603	3.2867	2.99733	-5.49511	19	21	10
hsa-miR-126-3p	NM_033116	NEK9	..((((((((.(((((......&)))))..)))))))).	6621	6637	0.923077	-17.6	1	2.65e-06	0.397	5.49062	3.79843	-7.78178	13	16	8
hsa-miR-126-3p	NM_033117	RBM18	..(((((..(((((((((....&.)))))))))..))))).	1984	2034	0.846154	-17.6	1	0.00210032	0.588	-0.498851	0.489254	-8.32703	14	18	9
hsa-miR-126-3p	NM_033127	SEC16B	...((((((((.(((((((((.&))))..))))))))))))).	4083	4103	0.846154	-16.7	1	0.000851952	0.603	0.811474	0.524275	-9.86134	17	20	13
hsa-miR-126-3p	NM_033181	CNR1	..(((((.(((((.........&))))).))))).	3550	3562	0.846154	-17	1	0.000541559	0.574	2.53338	1.89822	-9.09597	10	12	5
hsa-miR-126-3p	NM_033223	GABRG3	..((((((.((((.....((((&)))))))))))))).	9567	9582	0.923077	-16.6	1	0.000791751	0.559	0.600101	-0.0654576	-7.83873	14	15	14
hsa-miR-126-3p	NM_033224	PURB	.....((((.((((((((.((.&)).)))))))).)))).	6690	6707	0.846154	-18	1	0.0072959	0.632	2.00368	2.39581	-14.9081	14	17	8
hsa-miR-126-3p	NM_033272	KCNH7	..((.(((((((.....((((.&))))))))))).)).	4058	4073	0.846154	-16.3	1	0.0100767	0.691	2.7011	1.81084	-12.1905	13	15	11
hsa-miR-126-3p	NM_033380	COL4A5	..((((((((((.((((((...&.)))))).)))))))))).	5708	5757	0.846154	-20.3	1	0.00222131	0.588	1.98737	3.01235	-6.24613	16	19	10
hsa-miR-126-3p	NM_033390	ZC3H12C	..((((.((((((((..((((.&))))..)))))))).)))).	7634	7654	1	-21.1	1	0.0090779	0.574	0.365378	0.19551	-6.73374	16	20	8
hsa-miR-126-3p	NM_033409	SLC52A3	((((.((((((((......(((&))).......)))))))))))).	1680	1703	0.846154	-19.6	1	0.000438355	0.279	2.45514	2.16985	-9.88195	15	23	12
hsa-miR-126-3p	NM_033510	DISP2	((((.((((((((.........&)))))))))))).	5875	5888	0.923077	-17.8	1	0.000623654	0.5	0.115061	-0.105314	-9.88195	12	13	12
hsa-miR-126-3p	NM_033512	TSPYL5	..((((.((..((((((((((.&))))))))))..))..)))).	4212	4233	0.884615	-17	1	0.0021287	0.632	0.0120865	0.501771	-10.568	16	21	10
hsa-miR-126-3p	NM_033540	MFN1	..((((((((((((((((.((.&))..)))))))))))................))))).	3896	3933	0.923077	-19.1	1	0.00308282	0.632	0.41317	0.206258	-4.957	18	37	11
hsa-miR-126-3p	NM_033542	SYS1	..(((((((((((.........&))))))))))).	2179	2191	1	-17.8	1	0.00772792	0.515	-0.102778	-0.0476516	-6.78234	11	12	11
hsa-miR-126-3p	NM_033632	FBXW7	...((((.((((((((((((((&))))).)))))))))..)))).	2923	2945	0.923077	-18.8	1	3.95e-05	0.559	6.54394	6.10512	-8.82818	18	22	9
hsa-miR-126-3p	NM_033668	ITGB1	....((((((.((((((.(((.&))).)))))))))))).	2552	2569	0.923077	-17.9	1	6.6e-05	0.603	3.24915	4.90153	-12.3713	15	17	12
hsa-miR-126-3p	NM_052846	EMILIN3	(((((((.(((((.........&)))))))))))).	3534	3547	0.923077	-15	1	0.00505269	0.603	0.693672	0.374941	-8.07655	12	13	12
hsa-miR-126-3p	NM_052869	TTYH2	(((((((.((((.....((((.&))))...))))))))))).	2208	2227	1	-18.8	1	0.00516985	0.588	2.38317	0.000873726	-9.36568	15	19	11
hsa-miR-126-3p	NM_052880	PIK3IP1	....(((((((((((((((((.&))))....))))))))))))).	1323	1345	1	-19	1	0.000508359	0.529	0.404088	0.381619	-9.54656	17	22	13
hsa-miR-126-3p	NM_052893	BTBD9	..(((((((((.((........&.)).))))))))).	7130	7149	0.846154	-17.6	1	5.64e-07	0.353	3.71358	4.83381	-9.2723	11	14	9
hsa-miR-126-3p	NM_052901	SLC25A25	..(((((((((((.........&))))))))))).	2165	2177	1	-18.4	1	1.95e-05	0.368	-0.0495718	-0.0631975	-6.78234	11	12	11
hsa-miR-126-3p	NM_052916	RNF157	..((((((((((..........&.)))))))))).	2518	2549	0.923077	-16.6	1	0.00282037	0.485	-0.181615	-0.0614249	-8.07147	10	12	10
hsa-miR-126-3p	NM_052941	GBP4	.......(((((((((((.((.&)).))))))))))).	6122	6137	1	-18.2	0	0.0172385	0.581	0	0	-17.1102	13	15	11
hsa-miR-126-3p	NM_052942	GBP5	..(((((.(((((.........&))))).))))).	3249	3261	0.846154	-16.7	1	7.2e-06	0.471	0.651212	3.33492	-9.09597	10	12	5
hsa-miR-126-3p	NM_052950	WDFY2	..((((((((.((.....((((&.)))))))))))))).	3437	3465	0.846154	-16.8	1	4.02e-05	0.412	-0.655875	-0.295862	-9.60711	14	16	14
hsa-miR-126-3p	NM_053031	MYLK	((((.(((((((((........&.))))))))))))).	1314	1361	0.923077	-16.4	1	0.00153261	0.588	0.113715	0.0412236	-9.02511	13	15	13
hsa-miR-126-3p	NM_053032	MYLK	((((.(((((((((........&.))))))))))))).	1317	1364	0.923077	-16.4	1	0.00153261	0.588	0.196168	0.0424606	-9.02511	13	15	13
hsa-miR-126-3p	NM_054027	ANKH	((.((((((((.(.........&).)))))))).)).	4951	4965	0.923077	-16.6	1	0.000395593	0.412	0.607552	0.510147	-10.6673	11	14	8
hsa-miR-126-3p	NM_054108	PLAAT5	(((((((.(((((.........&)))))))))))).	2938	2951	0.846154	-15.4	1	3.83e-06	0.574	0.082827	-0.285548	-8.07655	12	13	12
hsa-miR-126-3p	NM_057169	GIT2	..((((((((.((.........&)).)))))))).	4774	4786	0.923077	-15.1	1	0.000636118	0.5	5.63701	5.15236	-9.60711	10	12	8
hsa-miR-126-3p	NM_057170	GIT2	..((((((((.((.........&)).)))))))).	4390	4402	0.923077	-15.1	1	0.000636118	0.5	5.63701	5.15236	-9.60711	10	12	8
hsa-miR-126-3p	NM_057749	CCNE2	(((((((((((.((((((....&))))))))))))))))).	2482	2500	0.923077	-18	1	0.0277287	0.721	1.40618	2.64781	-7.28438	17	18	17	MIRT000965
hsa-miR-126-3p	NM_058172	ANTXR2	..(.(((((((((((((..(((&)))..)))))))))...))))).	6593	6616	0.846154	-16	1	0.00655946	0.5	5.24046	4.50622	-7.98902	17	23	9
hsa-miR-126-3p	NM_058216	RAD51C	((((((((((............&)))))))))).	2466	2477	0.846154	-15.8	1	0.0565776	0.647	-0.00867716	0.162156	-13.2236	10	11	10
hsa-miR-126-3p	NM_078469	BCCIP	((((((((((.((((((.....&.))))))))))).))))).	1268	1293	0.953846	-17.7	1	0.000362829	0.603	4.89561	2.02025	-6.76235	16	19	11
hsa-miR-126-3p	NM_078471	MYO18A	..(((((((((((.........&))))))))))).	9764	9776	0.923077	-17.8	1	0.00018359	0.5	2.45821	3.82982	-6.78234	11	12	11
hsa-miR-126-3p	NM_078481	ADGRE5	..(((((((((((.........&))))))))))).	3050	3062	0.846154	-20.3	1	0.0144237	0.265	1.63731	0.0124704	-6.78234	11	12	11	MIRT438175
hsa-miR-126-3p	NM_079837	BANP	((((((((((............&)))))))))).	1865	1876	1	-16.9	1	8.07e-05	0.368	-0.247725	0.612534	-13.2236	10	11	10
hsa-miR-126-3p	NM_080424	SP110	..(((((((((((((((((((.&)))))))).))))))..............))))).	4660	4695	1	-20.1	1	0.0877242	0.691	1.03421	0.338262	-4.957	19	35	8
hsa-miR-126-3p	NM_080473	GATA5	..((((((((.((.........&)).)))))))).	1863	1875	0.846154	-15.5	1	1.76e-06	0.279	4.57349	4.57282	-9.60711	10	12	8
hsa-miR-126-3p	NM_080474	SERPINB12	..((.(((((((((..(((((.&)))))..))))))))))).	2698	2717	0.923077	-19.6	1	4.23e-05	0.441	-0.391031	-0.0621069	-10.0445	16	19	11
hsa-miR-126-3p	NM_080626	BRI3BP	..((((..(((((((..(((((&)))))..)))))))..)))).	2813	2834	0.923077	-18.4	1	0.000120061	0.559	-0.350023	0.0187929	-9.04737	16	21	7
hsa-miR-126-3p	NM_080652	TMEM41A	(((((((((((.(((.(((...&.))).))).))))))))))).	2472	2509	0.923077	-16.8	1	0.00378201	0.588	5.69942	4.40454	-7.51743	17	21	11
hsa-miR-126-3p	NM_080862	SPSB4	(((((((.(((((.........&))))).))))))).	2530	2544	0.923077	-16.9	1	7.51e-05	0.471	1.06456	0.960923	-8.07655	12	14	7
hsa-miR-126-3p	NM_080879	RAB40A	.....(((((((..((((((((&))))))))..........................))))))).	1247	1289	0.846154	-17.6	1	0.000405952	0.603	3.74593	3.20186	-15.8116	15	42	8
hsa-miR-126-3p	NM_080927	DCBLD2	..((((((((.((.........&)).)))))))).	3064	3076	0.846154	-15.5	1	0.0058778	0.574	0.773647	1.2251	-9.60711	10	12	8
hsa-miR-126-3p	NM_100264	WAC	..((((..((((((...((((.&))))...))))))..)))).	2928	2948	0.923077	-18.5	1	4.47e-05	0.588	4.20682	3.38762	-9.78282	14	20	6
hsa-miR-126-3p	NM_100486	WAC	..((((..((((((...((((.&))))...))))))..)))).	2893	2913	0.923077	-18.5	1	4.47e-05	0.588	4.20682	3.38762	-9.78282	14	20	6
hsa-miR-126-3p	NM_130766	INPP5K	((((.(((((((((........&.))))))))).)))).	2307	2338	0.923077	-17.8	1	0.000550618	0.441	5.20953	3.13244	-9.02511	13	16	9
hsa-miR-126-3p	NM_130899	FAM71B	((.((((.((((((........&.)))))).)))).)).	2358	2380	0.923077	-16.3	1	0.0715673	0.529	1.13446	1.6323	-8.77725	12	16	6
hsa-miR-126-3p	NM_133263	PPARGC1B	(((((((.((.......((((.&)))).......)).))))))).	4571	4593	0.923077	-18.2	1	0.000923777	0.529	-0.129901	-0.0244543	-15.5373	13	22	7
hsa-miR-126-3p	NM_133264	WIPF2	..((((((((((..........&)))))))))).	5742	5753	0.923077	-16	1	0.0150756	0.588	0.222664	0.856177	-8.07147	10	11	10
hsa-miR-126-3p	NM_133473	ZNF431	..(((((((((((.....(((.&)))))))))))))).	13566	13581	1	-18.3	1	0.000132142	0.632	0.902102	0.551504	-6.78234	14	15	14
hsa-miR-126-3p	NM_133478	SLC4A5	..((.(((((((((.....((.&))))))))))).)).	3853	3868	0.846154	-16.6	1	0.00273599	0.471	0.965247	3.23065	-10.0445	13	15	11
hsa-miR-126-3p	NM_133647	SLC12A6	.....(((((.((((((.(((.&))).))))))))))).	4482	4498	0.846154	-16.8	1	2.55e-05	0.662	5.51761	5.31747	-16.4904	14	16	11
hsa-miR-126-3p	NM_138287	DTX3L	((.((((((((((((.......&)))))))))))).)).	3075	3091	0.923077	-18.1	1	4.79e-07	0.574	-0.340301	0.229717	-5.72816	14	16	12
hsa-miR-126-3p	NM_138287	DTX3L	..((((((((.(((...((((.&.)))).))))))))))).	4160	4186	1	-20.2	1	9.83e-05	0.559	-0.311085	0.105329	-8.75027	15	18	11
hsa-miR-126-3p	NM_138300	PYGO2	..((((((((.(((((......&.))))))))))))).	2443	2472	0.923077	-16.5	1	0.00377972	0.441	1.85621	1.40397	-7.78178	13	15	13
hsa-miR-126-3p	NM_138435	FAM83F	..(((.(((.(((((((((((.&)))))))))))))).))).	15147	15166	0.846154	-18.1	1	0.0262806	0.662	0.434765	1.03687	-8.10047	17	19	14
hsa-miR-126-3p	NM_138450	ARL11	((((.((((((((.....((((&))))...)))))))))))).	1268	1288	0.923077	-18.8	1	0.00026202	0.471	0.00257588	0.144677	-9.88195	16	20	12
hsa-miR-126-3p	NM_138572	TAF8	..((((((((.((....((((.&))))..)))))))))).	3237	3254	0.923077	-19	1	2.66e-05	0.485	-0.560681	-0.170437	-9.60711	14	17	10
hsa-miR-126-3p	NM_138704	NSMCE3	....(((((((((((((.....&))))))))))))).	1509	1523	0.846154	-15.6	1	0.014773	0.721	-0.156305	-0.131916	-9.54656	13	14	13
hsa-miR-126-3p	NM_138727	ST7L	.....(((((((((((..((((&))))..))))))))))).	3200	3218	0.846154	-20.6	1	0.00104226	0.397	4.02767	5.4676	-13.6656	15	18	11
hsa-miR-126-3p	NM_138780	SYTL5	..(((((.((((((.....((.&)).....))))))))))).	3827	3846	0.846154	-16	1	7.79e-05	0.485	0.0663793	0.0172506	-8.23913	13	19	11
hsa-miR-126-3p	NM_138962	MSI2	..((.(((.((((..((((((.&)))))))))).))))).	4562	4579	0.923077	-16.6	1	0.0184736	0.353	0.174772	0.231317	-11.7247	15	17	10
hsa-miR-126-3p	NM_138971	BACE1	..((.(((.((((((((((...&)))))))))).))))).	5590	5607	0.923077	-15.4	1	0.010561	0.618	0.0515037	0.653701	-10.1324	15	17	10
hsa-miR-126-3p	NM_138972	BACE1	..((.(((.((((((((((...&)))))))))).))))).	5647	5664	0.923077	-15.4	1	0.010561	0.618	0.0515037	0.653701	-10.1324	15	17	10
hsa-miR-126-3p	NM_138973	BACE1	..((.(((.((((((((((...&)))))))))).))))).	5515	5532	0.923077	-15.4	1	0.010561	0.618	0.0515037	0.653701	-10.1324	15	17	10
hsa-miR-126-3p	NM_139029	CD151	((((.((((.(((.........&))).)))).)))).	1086	1100	0.923077	-16	1	0.0027251	0.309	-0.352716	-0.453835	-11.1245	11	14	4
hsa-miR-126-3p	NM_139030	CD151	((((.((((.(((.........&))).)))).)))).	1028	1042	0.923077	-16	1	0.0027251	0.309	-0.352716	-0.453835	-11.1245	11	14	4
hsa-miR-126-3p	NM_139055	ADAMTS15	..((((((((((.(((..(((.&)))..))))))))))))).	3286	3305	1	-21.2	1	0.00051737	0.5	1.18538	0.272997	-6.24613	16	19	13
hsa-miR-126-3p	NM_139070	MAPK9	..(((((((((((.........&.))))))))))).	4676	4702	0.923077	-15.9	1	0.00771634	0.529	-0.0337546	-0.131162	-6.78234	11	13	11
hsa-miR-126-3p	NM_139135	ARID1A	((((((((.(((..........&))).)))))))).	7601	7614	0.923077	-15.2	1	8.78e-05	0.544	1.12245	3.31994	-8.10843	11	13	8
hsa-miR-126-3p	NM_139161	CRB3	..(((((.(((((.....((((&.))))))))).))))).	682	728	0.846154	-18.3	1	9.03e-06	0.309	1.38622	0.485883	-9.09597	14	17	9
hsa-miR-126-3p	NM_139167	SGCZ	((((((((((((((........&)))).))))).))))).	4630	4647	0.846154	-15.3	1	0.00416649	0.662	1.14365	0.938002	-4.90607	14	17	5
hsa-miR-126-3p	NM_139314	ANGPTL4	..((((((((((..........&.)))))))))).	1753	1774	0.846154	-16.7	1	4.11e-07	0.368	-0.62689	0.539092	-8.07147	10	12	10
hsa-miR-126-3p	NM_144497	AKAP12	..(((((((((((((.((((..&))))))))))))))))).	7983	8001	0.923077	-17.7	1	0.000232258	0.588	0.888672	0.768396	-5.19005	17	18	17
hsa-miR-126-3p	NM_144499	GNAT1	...((((((((((.........&)))))))))).	1467	1478	1	-16.6	1	0.00285793	0.382	-0.084804	0.15344	-8.33988	10	11	10
hsa-miR-126-3p	NM_144591	BORCS7	.(((((.(((((((((..(((.&)))...)))))))))...))))).	1176	1200	0.846154	-17.5	1	0.000952379	0.735	0.493347	0.359677	-5.33701	17	24	9
hsa-miR-126-3p	NM_144657	HDX	((.(((((((((((((......&))))))))))))))).	4637	4653	0.871795	-16.2	1	1.86e-05	0.676	6.09817	4.74626	-5.49511	15	16	15
hsa-miR-126-3p	NM_144657	HDX	..((.((((.(((((((((((.&))))))))..................))).)))).)).	2373	2411	0.846154	-15.4	1	0.000728502	0.721	0.479838	0.568324	-10.3185	17	38	8
hsa-miR-126-3p	NM_144664	FAM76B	..(((((((((...........&))))))))).	1820	1830	0.923077	-15.7	1	0.0199929	0.706	3.36883	2.6862	-11.4183	9	10	9
hsa-miR-126-3p	NM_144682	SLFN13	...(((((((.....((((((.&))))))......))))))).	3712	3732	1	-17.1	1	3.8e-05	0.515	0.611176	0.254911	-15.5675	13	20	7
hsa-miR-126-3p	NM_144684	ZNF480	((.(((((((((((........&))))))))).)).)).	3144	3160	0.923077	-16.2	1	0.022312	0.721	-0.0760568	0.0451374	-6.46361	13	16	9
hsa-miR-126-3p	NM_144775	SMCR8	(((((((.(((((.(((.....&))).))))).))))))).	3340	3358	0.846154	-18.3	1	0.00150248	0.426	0.197933	0.957922	-7.10805	15	18	7
hsa-miR-126-3p	NM_144778	MBNL2	((((((((((............&.)))))))))).	2605	2622	0.846154	-16.2	1	0.00851715	0.647	4.26279	3.21692	-13.2236	10	12	10
hsa-miR-126-3p	NM_145000	RANBP3L	((((((((((((((((((.((.&)))))).)))))))))))))).	2400	2422	1	-22.6	1	0.0140705	0.706	0.662956	1.03648	-3.93757	20	22	14
hsa-miR-126-3p	NM_145019	FAM124A	((((((((((.(......(((.&)))......))))))))))).	2197	2218	0.846154	-17	1	0.131338	0.618	0.486728	0.680075	-9.87682	14	21	11
hsa-miR-126-3p	NM_145034	TOR1AIP2	(((((((((..(((.....((.&)).....))).))))))))).	5701	5722	0.846154	-17.5	1	7.4e-06	0.441	-0.0041658	0.200075	-8.97335	14	21	9
hsa-miR-126-3p	NM_145068	TRPV3	((((((((.(((((........&.))))))))))))).	3576	3599	0.846154	-15.5	1	0.000478966	0.706	4.42395	2.87328	-5.96246	13	15	13
hsa-miR-126-3p	NM_145115	ZSCAN25	..(((((.((((....(((((.&))))))))).))))).	2508	2524	0.923077	-17.3	1	6.4e-07	0.426	-1.46017	-0.647354	-10.3851	14	16	9
hsa-miR-126-3p	NM_145159	JAG2	((((((.((((((....(((((&)))))...)))))).)))))).	4195	4217	0.923077	-19	1	0.000105602	0.5	1.62919	3.24555	-7.3066	17	22	6
hsa-miR-126-3p	NM_145168	SDR42E1	.(((((((((((((.((((((.&))))))..)))))))..)))))).	1777	1801	0.923077	-23.1	1	0.0124556	0.588	-0.151301	-0.170336	-4.52877	19	24	7
hsa-miR-126-3p	NM_145174	DNAJB7	..(((((.(((((.((((((((&)))))))).)))))..))))).	1666	1688	0.846154	-19.9	1	0.195317	0.75	0.83054	0.272792	-8.12748	18	22	8
hsa-miR-126-3p	NM_145204	SENP8	.(((.(((((.(..((((((((&))))))))..)))))).))).	890	911	0.846154	-17.1	1	0.0235228	0.574	0.213132	0.392046	-12.8831	17	21	8
hsa-miR-126-3p	NM_145231	EFCAB11	..((((((((.((.........&)))))))))).	975	986	0.846154	-15.2	1	0.000235585	0.426	-0.334614	0.0377777	-9.60711	10	11	10
hsa-miR-126-3p	NM_145247	SFR1	(((((((((.(........((.&)).......).))))))))).	878	899	0.846154	-15.8	1	4.39e-05	0.441	0.0442641	-0.0500001	-11.6414	12	21	9
hsa-miR-126-3p	NM_145256	LRRC25	.((((((.(((((.........&))))).)))))).	1893	1906	1	-18.7	1	5.71e-05	0.426	-0.209341	-0.358259	-7.9323	11	13	6
hsa-miR-126-3p	NM_145266	NUDCD2	..(((((((((.(((.......&))).))))))))).	5715	5729	0.846154	-16.4	1	0.000167039	0.662	-0.263257	0.0932905	-8.53685	12	14	9
hsa-miR-126-3p	NM_145331	MAP3K7	..(((((((((.(((...(((.&)))....))).))))))))).	4030	4051	0.923077	-18.9	1	0.04293	0.632	5.78303	5.94125	-8.53685	15	21	9
hsa-miR-126-3p	NM_145332	MAP3K7	..(((((((((.(((...(((.&)))....))).))))))))).	3914	3935	0.923077	-18.9	1	0.04293	0.632	5.78303	5.94125	-8.53685	15	21	9
hsa-miR-126-3p	NM_145333	MAP3K7	..(((((((((.(((...(((.&)))....))).))))))))).	3833	3854	0.923077	-18.9	1	0.04293	0.632	5.78303	5.94125	-8.53685	15	21	9
hsa-miR-126-3p	NM_145648	SLC15A4	..((((((((((((((((((((&)))))))))))).)))).)))).	2635	2658	0.923077	-18.8	1	0.0352549	0.632	1.45948	1.716	-4.957	20	23	12
hsa-miR-126-3p	NM_145649	GCNT2	..((.((((((((((....((.&)))))))))))))).	2289	2304	0.846154	-16.3	1	0.00549201	0.691	-0.0532921	-0.0776347	-9.30909	14	15	14
hsa-miR-126-3p	NM_145655	GCNT2	..((.((((((((((....((.&)))))))))))))).	1984	1999	0.846154	-16.3	1	0.00549201	0.691	-0.0532921	-0.0776347	-9.30909	14	15	14
hsa-miR-126-3p	NM_145685	BRF1	..(..(((((((......(((.&)))......)))))))..).	2343	2363	0.846154	-17.7	1	4.16e-08	0.309	2.90301	3.57651	-15.2225	11	20	7
hsa-miR-126-3p	NM_145693	LPIN1	...((((((((((.........&)))))))))).	3478	3489	0.846154	-15.1	1	0.00490492	0.618	0.069626	0.258044	-8.33988	10	11	10
hsa-miR-126-3p	NM_145796	POGZ	....((((((((((...(((((&))))).)))))))))).	5537	5554	0.846154	-16.1	1	0.000328057	0.647	2.8178	2.64625	-10.5151	15	17	10
hsa-miR-126-3p	NM_145808	MTPN	(((((((((((((.........&))))))))))))).	2690	2704	1	-16.8	1	5.73e-05	0.618	2.18978	1.55807	-5.76291	13	14	13
hsa-miR-126-3p	NM_145866	FZD3	..((((((((((....(((((.&)))))....)))))))))).	8862	8882	0.846154	-19.4	1	0.00129793	0.588	0.474424	0.335489	-8.07147	15	20	10
hsa-miR-126-3p	NM_145868	ANXA11	..(((((.((((....(((((.&)))))...))))))))).	5590	5608	0.846154	-18.3	1	0.000281004	0.515	6.35112	3.79648	-10.3851	14	18	9
hsa-miR-126-3p	NM_145869	ANXA11	..(((((.((((....(((((.&)))))...))))))))).	5786	5804	0.846154	-18.3	1	0.000281004	0.515	4.57534	4.41141	-10.3851	14	18	9
hsa-miR-126-3p	NM_147187	TNFRSF10B	(((((((((..(((.....((.&)).....))).))))))))).	3379	3400	0.846154	-19.3	1	0.000430607	0.382	-1.4105	-0.298704	-8.97335	14	21	9
hsa-miR-126-3p	NM_148977	PANK1	((.(((.(((((.((((((((.&)))))))).))))).....))).)).	4642	4668	0.846154	-18	1	0.00671198	0.588	2.40629	1.95638	-8.32793	18	26	8
hsa-miR-126-3p	NM_152263	TPM3	((((((((((((..........&.)))))))))))).	6033	6053	1	-16.9	1	0.000139372	0.544	1.55436	1.28093	-7.05204	12	14	12
hsa-miR-126-3p	NM_152267	RNF185	((.(((((.(((((((.((((.&))))..))))))).))))).)).	1445	1468	0.846154	-17.5	1	0.00128888	0.559	0.293977	0.521528	-6.5515	18	23	7
hsa-miR-126-3p	NM_152274	CCNQ	..(((((((((.(.........&).))))))))).	987	999	0.846154	-16	1	0.0193644	0.324	1.14627	3.28676	-10.1291	10	12	9
hsa-miR-126-3p	NM_152289	ZNF561	..(((((((((((.........&))))))))))).	2758	2770	0.923077	-16	1	0.00865531	0.574	-0.114238	-0.204757	-6.78234	11	12	11
hsa-miR-126-3p	NM_152329	LRR1	((((...(((((((((.(((((&))))).)))))))))....)))).	1444	1468	0.846154	-15.2	1	0.0104688	0.691	0.101803	0.274506	-11.5013	18	24	9
hsa-miR-126-3p	NM_152346	SLC43A2	..(((.(((((((..((((((.&)))))).)))))))))).	5825	5843	0.846154	-18.6	1	0.000448634	0.485	3.93614	4.71172	-8.45025	16	18	10
hsa-miR-126-3p	NM_152351	SLC5A10	..((((((((((((........&))))))).))))).	3404	3418	0.846154	-17.6	1	0.000213439	0.324	2.03795	1.28377	-5.9255	12	14	7
hsa-miR-126-3p	NM_152373	ZNF684	((.((((((((((.........&)))))))))).)).	1377	1391	0.846154	-14.8	1	0.0129736	0.735	0.588551	0.279356	-7.32045	12	14	10
hsa-miR-126-3p	NM_152381	XIRP2	((.((((((((((.........&)))))))))))).	12237	12250	0.923077	-17	1	0.0832599	0.5	1.13889	1.45024	-7.32045	12	13	12
hsa-miR-126-3p	NM_152400	FAM241A	....((((((((..(((((((.&)))))))..)))))))).	3625	3643	0.923077	-16.9	1	0.0186206	0.632	-0.322799	0.081973	-11.6925	15	18	8
hsa-miR-126-3p	NM_152409	C5orf24	..((((((((((((........&))))))).))))).	3136	3150	0.923077	-15.3	1	0.000553274	0.515	2.36868	1.1122	-5.9255	12	14	7
hsa-miR-126-3p	NM_152414	BHLHE22	..(((((((((((..(((((((&)))))))...))))))))))).	2329	2351	0.846154	-17.2	1	0.0276147	0.691	2.02644	2.81215	-6.54929	18	22	11
hsa-miR-126-3p	NM_152432	ARHGAP42	..((((((((((((........&.)))))))))))).	5672	5708	0.923077	-17.4	1	0.0130257	0.544	-0.871577	-0.109689	-5.9255	12	14	12
hsa-miR-126-3p	NM_152433	KBTBD3	.(.((((.((((.(((((((((&)).))))))))))))))).).	3040	3061	0.846154	-16.2	1	0.00961316	0.603	2.4006	2.77203	-8.95363	18	21	15
hsa-miR-126-3p	NM_152441	FBXL14	..((((((.(((((.....((.&.))...))))))))))).	1887	1923	0.846154	-17.3	1	4.37e-05	0.368	2.61289	2.98197	-6.98189	13	18	11
hsa-miR-126-3p	NM_152470	RNF165	(((((((((.((.((((((((.&)))))))).)).)......................)))))))).	5255	5299	1	-18.1	1	0.00061334	0.632	6.34323	3.69911	-6.46921	19	44	8
hsa-miR-126-3p	NM_152470	RNF165	..(((((((.(((.........&))).))))))).	1534	1546	1	-16.4	1	7.35e-06	0.265	2.23119	1.4464	-8.02485	10	12	7
hsa-miR-126-3p	NM_152487	TLCD4	(((((((.((((.((((.(((.&)))...)))).))))))))))).	4794	4817	0.923077	-20.5	1	0.000693456	0.529	-0.835705	-0.101153	-7.54034	18	23	11
hsa-miR-126-3p	NM_152547	BTNL9	.(.(((((((((((........&))))))))))).).	2059	2073	0.846154	-19.3	1	3.28e-06	0.397	-0.761794	-0.457129	-6.31936	12	14	11
hsa-miR-126-3p	NM_152570	LINGO2	..((.((((((((......((.&))....)))))))))).	2743	2760	1	-16.2	1	0.0589606	0.618	0.730884	0.420762	-10.9014	12	17	10
hsa-miR-126-3p	NM_152570	LINGO2	..((((((.((((((.......&.)))))))))))).	6036	6056	0.923077	-15.3	1	0.00294318	0.632	1.28686	0.823296	-6.24644	12	14	12
hsa-miR-126-3p	NM_152643	KNDC1	..((((((((((..........&)))))))))).	6582	6593	0.923077	-17.8	1	4.54e-06	0.353	-0.801285	-0.235874	-8.07147	10	11	10
hsa-miR-126-3p	NM_152658	THAP8	..((((((((((..........&)))))))))).	1278	1289	1	-16.3	1	0.000154157	0.515	0.434352	0.413882	-8.07147	10	11	10
hsa-miR-126-3p	NM_152667	NANP	..((((((((((((((..(((.&)))..)))))).....))))).))).	1148	1174	0.846154	-17.2	1	0.00411895	0.618	0.392053	0.291249	-4.957	17	26	6
hsa-miR-126-3p	NM_152721	DOK6	..((((((((((..........&.)))))))))).	3796	3820	0.923077	-16.5	1	0.0235982	0.647	0.410943	0.233154	-8.07147	10	12	10
hsa-miR-126-3p	NM_152733	BTBD9	..(((((((((.((........&.)).))))))))).	6886	6905	0.846154	-17.6	1	5.64e-07	0.353	3.86327	4.99586	-9.2723	11	14	9
hsa-miR-126-3p	NM_152737	RNF182	..(((((((((((((.(((((.&)))))))))).)))))))).	2225	2245	0.923077	-20.2	1	6.26e-05	0.603	0.169882	-0.0101643	-5.19005	18	20	10
hsa-miR-126-3p	NM_152785	GCSAM	..(((((((((((.........&)))))))).))).	2095	2108	0.846154	-16.1	1	0.0125926	0.632	-0.307429	-0.184292	-6.78234	11	13	8
hsa-miR-126-3p	NM_152787	TAB3	((.(..(((((((.((((((((&)).)))))))))))))..).)).	2798	2821	0.846154	-17.2	1	0.00244105	0.544	-0.0135535	0.700438	-12.3719	18	23	13
hsa-miR-126-3p	NM_152791	ZNF555	((((.((((((((...(((((.&)))))....)))))))))))).	2144	2166	1	-18.2	1	0.00300116	0.691	-0.489783	-0.336329	-9.88195	17	22	12
hsa-miR-126-3p	NM_152868	KCNJ4	......(((((((((((..((.&)).))))))))))).	2003	2018	0.846154	-15.7	0	0.0115482	0.618	-0.974326	0.0475559	-15.5666	13	15	11
hsa-miR-126-3p	NM_152879	DGKD	..((((((((((..........&)))))))))).	3796	3807	1	-16.3	1	0.00532941	0.397	0.888878	-0.0512613	-8.07147	10	11	10
hsa-miR-126-3p	NM_152896	UHRF2	((((((((((((((((((((((&)))))))))))).)))...........))))))).	3309	3344	0.846154	-18	1	0.0188269	0.632	3.40292	2.91766	-3.93757	22	35	12
hsa-miR-126-3p	NM_152905	NEDD1	.....(((((((.((((((((.&))))))))))))))).	2357	2373	0.846154	-16.2	1	0.00820991	0.647	1.78031	0.421669	-14.9547	15	16	15
hsa-miR-126-3p	NM_152913	TMEM130	(((((((((......(..(((.&.)))..)..))))))))).	2495	2529	0.846154	-15.2	1	0.0183434	0.338	1.03147	1.06852	-14.2331	13	19	9
hsa-miR-126-3p	NM_152943	ZNF268	..(((.((((((((...((((.&)))).))))))))))).	10580	10597	0.923077	-18.6	1	6.98e-05	0.632	-0.310418	0.072059	-7.82646	15	17	11
hsa-miR-126-3p	NM_152943	ZNF268	..(((((.(((((.........&.))))).))))).	8776	8790	0.846154	-16.9	1	1.19e-05	0.471	0.53132	0.219084	-9.09597	10	13	5
hsa-miR-126-3p	NM_152996	ST6GALNAC3	..((((((((.((((((.....&.)))))).)))))))).	6614	6636	0.846154	-16.9	1	0.0197175	0.676	0.966779	0.768084	-7.78178	14	17	8
hsa-miR-126-3p	NM_153047	FYN	.....((((((.(.(((((((.&)))))))).)))))).	2815	2831	0.846154	-17.4	1	0.000451055	0.632	4.25135	4.82269	-17.8692	14	16	8
hsa-miR-126-3p	NM_153048	FYN	.....((((((.(.(((((((.&)))))))).)))))).	2486	2502	0.846154	-17.4	1	0.000451055	0.632	6.5127	5.88065	-17.8692	14	16	8
hsa-miR-126-3p	NM_153184	CADM2	.((((((((.((((....(((.&)))...)))).)))))..))).	4707	4729	0.846154	-17.2	1	0.00237028	0.559	0.0523748	0.244123	-6.00433	15	22	5
hsa-miR-126-3p	NM_153273	IP6K1	(((((((((((((((.((.((.&)).)).))))))))........))))))).	2628	2658	0.846154	-19.5	1	0.000223297	0.471	0.715316	1.73103	-4.17062	19	30	8
hsa-miR-126-3p	NM_153322	PMP22	(((.((((((((.((.((((.(&).)))).))))))))))))).	1452	1473	0.846154	-15.7	1	0.00167581	0.529	2.06854	3.01617	-8.49178	18	21	13
hsa-miR-126-3p	NM_153331	KCTD6	..(((.((((((((....(((.&)))...)))))))).))).	1471	1490	0.923077	-17.1	1	0.00372069	0.662	0.379606	1.46279	-7.82646	14	19	8
hsa-miR-126-3p	NM_153449	SLC2A14	.(((.((((((((.........&)))))))).))).	2934	2947	0.846154	-17	1	2.29e-05	0.544	3.89168	2.41179	-9.7377	11	13	8
hsa-miR-126-3p	NM_153480	IL17RE	((.((((((.((((........&)))).)))))).)).	2621	2636	0.923077	-17.1	1	0.000614206	0.397	-0.289615	0.120779	-7.70612	12	15	6
hsa-miR-126-3p	NM_153483	IL17RE	((.((((((.((((........&)))).)))))).)).	2660	2675	0.923077	-17.1	1	0.000569374	0.397	-0.289615	0.125488	-7.70612	12	15	6
hsa-miR-126-3p	NM_153487	MDGA1	.((((((((((((((((((((.&))))...........)))))))))))..........))))).	6859	6901	0.846154	-18.1	1	0.00317529	0.515	4.21086	3.6203	-3.79332	20	42	11
hsa-miR-126-3p	NM_153498	CAMK1D	..(..(((((((((((..((((&))))..)))))))))))..).	7949	7970	0.846154	-15.3	1	0.0245369	0.574	3.19463	3.4186	-12.1081	16	21	11
hsa-miR-126-3p	NM_153620	HOXA1	.(((((((((............&))))))))).	574	584	1	-15.2	1	8.93e-05	0.397	1.49058	2.19851	-13.0794	9	10	9
hsa-miR-126-3p	NM_153638	PANK2	((.(((((.(((((....((((&))))..))))).))))).)).	2791	2812	0.923077	-17.8	1	5.87e-05	0.471	0.358641	-0.0215482	-7.52	16	21	5
hsa-miR-126-3p	NM_153686	LCORL	((((((((((((.((((.....&)))))))))))))))).	5170	5187	0.923077	-16.6	1	0.000700669	0.676	3.57978	4.25631	-5.22671	16	17	16
hsa-miR-126-3p	NM_153711	CALHM5	..((.((.((((((((..((((&)))))))))))).)))).	6955	6973	0.923077	-17.5	1	0.00262485	0.529	0.117626	0.0746883	-11.3897	16	18	12
hsa-miR-126-3p	NM_153712	TTL	((..(((((((((....(((((&)))))...)))))))))....)).	6049	6073	0.846154	-18.7	1	0.000634474	0.559	-0.14709	0.0172632	-10.3525	16	24	9
hsa-miR-126-3p	NM_153714	C10orf67	..(((((((((((.........&))))))))))).	2555	2567	1	-15.9	1	0.00105937	0.485	0.493384	1.2693	-6.78234	11	12	11
hsa-miR-126-3p	NM_153823	GSG1	((.((((((((((.........&)))))).)))).)).	2179	2194	0.846154	-16.3	1	1.47e-06	0.588	2.01467	2.92824	-7.32045	12	15	6
hsa-miR-126-3p	NM_153826	CD46	((((((((((((..........&.)))))))))))).	2052	2077	0.923077	-18.2	1	1.05e-05	0.529	0.0513924	-0.253892	-7.05204	12	14	12
hsa-miR-126-3p	NM_153838	ADGRF4	.((((((((((.(.........&.).)))))))))).	2836	2853	1	-16.5	1	0.00724937	0.603	0.195622	-0.023625	-8.96547	11	14	10
hsa-miR-126-3p	NM_170601	SIAE	..((((.((((((....((((.&)))).)))))).)))).	2879	2896	0.846154	-16.7	1	0.0400571	0.721	0.389433	0.0978408	-8.32603	14	17	6
hsa-miR-126-3p	NM_170662	CBLB	((((((((((((..........&.)))))))))))).	5067	5093	1	-16.2	1	0.000603474	0.544	3.87165	3.78165	-7.05204	12	14	12
hsa-miR-126-3p	NM_170679	SKP1	..((((.((((.((((..(((.&)))..)))).)))).)))).	6002	6022	0.923077	-19.8	1	0.0389552	0.618	0.0203937	-0.0648652	-9.84749	15	20	4
hsa-miR-126-3p	NM_170709	SGK3	((((((((((((..........&.)))))))))))).	2086	2138	0.923077	-16	1	0.000825946	0.721	0.981384	1.54672	-7.05204	12	14	12
hsa-miR-126-3p	NM_170731	BDNF	((.((((((((((.........&)))))))))).)).	2485	2499	0.846154	-15.9	1	0.00035446	0.662	3.74996	5.55294	-7.32045	12	14	10
hsa-miR-126-3p	NM_170733	BDNF	((.((((((((((.........&.)))))))))).)).	2180	2205	0.846154	-16.2	1	0.00035446	0.662	1.18677	1.77554	-7.32045	12	15	10
hsa-miR-126-3p	NM_170734	BDNF	((.((((((((((.........&)))))))))).)).	2152	2166	0.846154	-15.9	1	0.00035446	0.662	1.30026	1.04726	-7.32045	12	14	10
hsa-miR-126-3p	NM_170735	BDNF	((.((((((((((.........&)))))))))).)).	2939	2953	0.846154	-15.9	1	0.00035446	0.662	6.02152	5.52089	-7.32045	12	14	10
hsa-miR-126-3p	NM_170769	RNF39	((.(.(((((((((....((((&))))..)))))))))..).)).	1677	1699	0.846154	-18.3	1	0.00346347	0.5	1.26069	1.3561	-10.5826	16	22	9
hsa-miR-126-3p	NM_170774	RASSF2	.(((((((((((..........&))))).)))))).	1940	1953	0.846154	-15.6	1	0.000523953	0.5	-0.026217	-0.0563624	-6.90779	11	13	6
hsa-miR-126-3p	NM_170782	KCNN3	..((((((.(((((((((((((&.))).)))))))))))))))).	8028	8075	0.846154	-19.1	1	0.000184337	0.515	0.445653	0.207758	-6.01339	19	22	16
hsa-miR-126-3p	NM_171825	CAMK2A	((((((((((.((.........&.)))))))))))).	4509	4527	0.923077	-16.9	1	0.000113457	0.426	6.09902	4.64576	-8.58769	12	14	12
hsa-miR-126-3p	NM_171846	LACTB	..(((((((.((((((((((..&.)))))))))).))))))).	2190	2231	0.923077	-21.4	1	0.000912256	0.603	-3.71e-05	0.0121989	-6.19951	17	20	10
hsa-miR-126-3p	NM_171982	TRIM35	(((.((((((((((((((....&.))))))))))))))..))).	1887	1925	0.846154	-19.5	1	0.00122839	0.456	-0.0797244	-0.538157	-6.9696	17	21	14
hsa-miR-126-3p	NM_172069	PLEKHH2	((.((((((((((((((..((.&))))))))))))).))).)).	6633	6654	0.846154	-16.4	1	1.58e-05	0.559	0.290914	0.531809	-5.49511	18	21	13
hsa-miR-126-3p	NM_172169	CAMK2G	..(((((((((((.....(((.&))).)))))).))))).	3247	3264	0.846154	-17.3	1	0.00107169	0.426	6.54354	5.60067	-6.78234	14	17	6
hsa-miR-126-3p	NM_172171	CAMK2G	..(((((((((((.....(((.&))).)))))).))))).	3334	3351	0.846154	-17.3	1	0.00107169	0.426	6.54354	5.60067	-6.78234	14	17	6
hsa-miR-126-3p	NM_172240	POC1B	...((((.((((((((((((..&.)))))))))))).)))).	2417	2446	0.876923	-18.4	1	0.000323984	0.662	4.61135	3.82526	-8.82818	16	19	12
hsa-miR-126-3p	NM_172250	MMAA	..((((.(((((((((((((((&))))))))))))))).)))).	2711	2732	0.961538	-24.3	1	0.0109362	0.676	0.0222048	0.470272	-6.50069	19	21	15
hsa-miR-126-3p	NM_172350	CD46	((((((((((((..........&.)))))))))))).	1943	1968	0.923077	-18.2	1	1.05e-05	0.529	0.0513924	-0.253892	-7.05204	12	14	12
hsa-miR-126-3p	NM_172351	CD46	((((((((((((..........&.)))))))))))).	2145	2170	0.923077	-18.2	1	1.05e-05	0.529	0.0513924	-0.253892	-7.05204	12	14	12
hsa-miR-126-3p	NM_172352	CD46	((((((((((((..........&.)))))))))))).	2100	2125	0.923077	-18.2	1	1.05e-05	0.529	0.0513924	-0.253892	-7.05204	12	14	12
hsa-miR-126-3p	NM_172353	CD46	((((((((((((..........&.)))))))))))).	2007	2032	0.923077	-18.2	1	1.05e-05	0.529	0.0513924	-0.253892	-7.05204	12	14	12
hsa-miR-126-3p	NM_172356	CD46	((((((((((((..........&.)))))))))))).	2010	2035	0.923077	-18.2	1	1.05e-05	0.529	0.0513924	-0.253892	-7.05204	12	14	12
hsa-miR-126-3p	NM_172359	CD46	((((((((((((..........&.)))))))))))).	2097	2122	0.923077	-18.2	1	1.05e-05	0.529	0.0513924	-0.253892	-7.05204	12	14	12
hsa-miR-126-3p	NM_172361	CD46	((((((((((((..........&.)))))))))))).	1965	1990	0.923077	-18.2	1	1.05e-05	0.529	0.0513924	-0.253892	-7.05204	12	14	12
hsa-miR-126-3p	NM_172362	KCNH1	(((((((.((((....(((((.&))))).)))).))))))).	4038	4057	0.846154	-20	1	0.000287423	0.426	1.21571	0.967698	-9.36568	16	19	7
hsa-miR-126-3p	NM_172362	KCNH1	(((..(((((((((.....(((&)))....)))))))))))).	4859	4879	0.846154	-17.6	1	0.000128619	0.324	0.403635	0.434461	-12.0571	15	20	12
hsa-miR-126-3p	NM_173073	SLC35C2	..((((((((((..........&.)))))))))).	4111	4139	0.846154	-16.7	1	0.00411999	0.529	-0.140282	-0.287739	-8.07147	10	12	10
hsa-miR-126-3p	NM_173075	APBB2	..(((((((((((.........&.))))))))))).	4730	4750	1	-18.4	1	0.0386216	0.574	0.655228	0.581315	-6.78234	11	13	11
hsa-miR-126-3p	NM_173179	SLC35C2	..((((((((((..........&.)))))))))).	4369	4397	0.846154	-16.7	1	0.00411999	0.529	-0.435198	-0.0389023	-8.07147	10	12	10
hsa-miR-126-3p	NM_173359	EIF4E3	..((((((.((((.(..((((.&))))..)..)))))))))).	8360	8380	0.846154	-17.5	1	0.0119349	0.632	0.348315	0.0220533	-7.10328	15	20	10
hsa-miR-126-3p	NM_173359	EIF4E3	..(((((((.((((........&)))).))))))).	5179	5192	0.846154	-15.7	1	0.00177732	0.559	0.407067	-0.0179271	-7.16801	11	13	7
hsa-miR-126-3p	NM_173487	C4orf33	..(((((.(((((((..(((((&)))))..)))))))))))).	2769	2789	0.871795	-18.6	1	0.0104855	0.632	1.29955	0.51832	-7.50368	17	20	12
hsa-miR-126-3p	NM_173491	LSM11	..(((((..(((((((((((((&))))))))......))))).............))))).	3373	3411	0.846154	-15.5	1	0.000751017	0.618	0.130296	0.392163	-8.32703	18	38	8
hsa-miR-126-3p	NM_173555	TYSND1	(((((((((((((.........&))))))))..))))).	2965	2981	0.923077	-17.3	1	0.00358896	0.412	4.41511	2.20933	-5.76291	13	16	8
hsa-miR-126-3p	NM_173575	STK32C	..(((((((.(((.........&))).))))))).	1682	1694	0.846154	-16.4	1	1.54e-08	0.353	1.35795	2.63811	-8.02485	10	12	7
hsa-miR-126-3p	NM_173694	ATP11C	.....((((((((..((((((.&)))))))))))))).	4094	4109	0.846154	-15.7	1	0.0018126	0.676	2.36118	4.01297	-15.2579	14	15	14
hsa-miR-126-3p	NM_173794	FUNDC1	.(((((((((((..((((((..&))))))..))))))))))).	870	890	0.923077	-16.8	1	0.00223193	0.794	5.23003	4.85574	-5.9393	17	20	11
hsa-miR-126-3p	NM_173808	NEGR1	..(((((((((((...(((((.&)))))..))))))))))).	8123	8142	0.846154	-19.2	1	0.0405911	0.735	1.66083	1.38296	-6.78234	16	19	11
hsa-miR-126-3p	NM_173814	PRTG	..(((((((((((((((.(((.&))).))))))).)))))))).	6607	6628	0.923077	-18.6	1	0.00385553	0.662	0.458397	0.376466	-4.957	18	21	8
hsa-miR-126-3p	NM_173830	CEP57L1	...((((((((((.....(((.&)))...)))))))))).	2399	2416	0.846154	-17.4	1	0.0435105	0.721	-0.1175	0.348048	-8.33988	13	17	10
hsa-miR-126-3p	NM_173833	SCARA5	....(((((((.(..((((((.&))))))...).))))))).	2932	2951	1	-18.5	1	0.000462721	0.485	1.86853	1.23007	-14.4857	14	19	7
hsa-miR-126-3p	NM_174882	CRB3	..(((((.(((((.....((((&.))))))))).))))).	1039	1085	0.846154	-18.3	1	9.03e-06	0.309	1.38622	0.485883	-9.09597	14	17	9
hsa-miR-126-3p	NM_174894	TRAPPC5	..(((((((((((.........&))))))))))).	4312	4324	1	-17.7	1	8.03e-05	0.426	0.16493	-0.181261	-6.78234	11	12	11
hsa-miR-126-3p	NM_175062	RASGEF1C	(((((((((((.......(((.&.)))....))))))))))).	1986	2028	1	-21.9	1	5.01e-05	0.338	2.20195	2.83101	-10.3988	14	20	11
hsa-miR-126-3p	NM_175569	XG	..((((((((((..........&.)))))))))).	1039	1077	0.923077	-16.8	1	0.00012196	0.544	0	0	-8.07147	10	12	10
hsa-miR-126-3p	NM_175629	DNMT3A	.(.(((((((((....((((((&.))))))))))))))).).	4033	4060	0.923077	-21.1	1	0.000404126	0.441	3.18521	1.9878	-8.46533	16	19	15
hsa-miR-126-3p	NM_175767	IL6ST	((((((((((............&)))))))))).	1963	1974	1	-16	1	0.000379198	0.544	0.159202	0.315392	-13.2236	10	11	10
hsa-miR-126-3p	NM_175848	DNMT3B	..((((((((........(((.&)))......)))))))).	3042	3060	0.846154	-16.4	1	0.000643532	0.574	1.49186	1.14061	-14.243	11	18	8
hsa-miR-126-3p	NM_175849	DNMT3B	..((((((((........(((.&)))......)))))))).	2853	2871	0.846154	-16.4	1	0.000643532	0.574	1.49186	1.14061	-14.243	11	18	8
hsa-miR-126-3p	NM_175850	DNMT3B	..((((((((........(((.&)))......)))))))).	3021	3039	0.846154	-16.4	1	0.000643532	0.574	1.49186	1.14061	-14.243	11	18	8
hsa-miR-126-3p	NM_175852	TXLNA	..(((((((((((.((((.((.&)).)))).)))))).))))).	2456	2477	0.846154	-18.6	1	0.0139242	0.559	3.97258	1.65747	-5.81384	17	21	6
hsa-miR-126-3p	NM_175858	KRTAP11-1	..((((((((((((((......&.))))))))).))))).	726	762	1	-20.1	1	0.00327539	0.485	2.32604	1.29131	-4.957	14	17	9
hsa-miR-126-3p	NM_175907	ZADH2	(((((((.((((((........&)))))).))))))).	2104	2119	1	-18.8	1	0.0002636	0.441	0.269282	0.284907	-7.21971	13	15	7
hsa-miR-126-3p	NM_175920	LNPEP	..((((((((((((((((((((&)))))))))...........................)))))))).))).	8887	8936	0.846154	-16.1	1	5.23e-06	0.5	0.433469	0.562059	-4.957	20	49	9
hsa-miR-126-3p	NM_175921	C5orf51	..(.(((((((((((.......&)))))))))))).	1720	1733	1	-15.3	1	0.0164007	0.544	0.713383	0.717723	-8.22207	12	13	12
hsa-miR-126-3p	NM_176805	MRPS11	..((((((.((((.........&)))).)))))).	3230	3242	0.923077	-16.1	1	3.91e-05	0.485	-0.937112	-0.261363	-7.83873	10	12	6
hsa-miR-126-3p	NM_176816	CCDC125	((.(((((((((((((((((((&))))))))))))))).....)))).)).	3982	4010	1	-20.6	1	0.000753083	0.574	2.00002	1.19671	-5.49511	21	28	15
hsa-miR-126-3p	NM_177444	PPFIBP1	...(((((((.(((((.(((((&))))).))))).))))))).	5182	5202	0.846154	-18.3	1	0.00159524	0.618	-0.452764	0.0165748	-9.33931	17	20	7
hsa-miR-126-3p	NM_177444	PPFIBP1	((((((((((.(((..((((..&.))))..))).)))))))))).	3591	3632	0.923077	-17.4	1	0.000239331	0.574	0.229433	0.598098	-7.73085	17	22	10
hsa-miR-126-3p	NM_177524	MEST	..((((.(((((((.((((((.&)))))).))))))).).))).	1473	1494	0.961538	-17.4	1	0.0171948	0.676	0.504887	0.423182	-7.23614	17	21	7
hsa-miR-126-3p	NM_177525	MEST	..((((.(((((((.((((((.&)))))).))))))).).))).	1410	1431	0.961538	-17.4	1	0.0171948	0.676	0.504887	0.423182	-7.23614	17	21	7
hsa-miR-126-3p	NM_177966	PDE12	..((((((((.((.........&)))))))))).	6144	6155	0.846154	-14.9	1	0.000547431	0.618	-0.245598	0.303744	-9.60711	10	11	10
hsa-miR-126-3p	NM_178122	STPG1	.((((((((((((.........&)))))))))))).	1547	1560	1	-17.6	1	0.0107692	0.485	1.9462	1.07018	-5.61866	12	13	12
hsa-miR-126-3p	NM_178122	STPG1	.(.((((((((((.....((((&))))...)))))))))).).	1882	1902	0.923077	-17.5	1	0.00121384	0.426	1.04318	1.63925	-7.1762	15	20	10
hsa-miR-126-3p	NM_178123	SESTD1	(((((((((((...(((((((.&)))))))))))))).....)))).	9084	9108	0.846154	-16.3	1	0.000295997	0.618	5.30842	5.46736	-9.43035	18	24	14
hsa-miR-126-3p	NM_178129	P2RY8	..((((((((.((....(((((&)))))......)))))))))).	1421	1443	0.846154	-20.4	1	0.000171176	0.368	-0.484685	-0.559313	-9.60711	15	22	10
hsa-miR-126-3p	NM_178136	POLDIP3	((.((((.((((((........&)))))).)))).)).	2905	2920	0.846154	-15.5	1	2.29e-05	0.456	1.89586	2.60364	-8.77725	12	15	6
hsa-miR-126-3p	NM_178432	CDK20	..(..(((((((..(((((((.&))))))))))))))..).	1650	1668	0.923077	-18.1	1	0.00601198	0.471	2.25514	2.81844	-14.254	15	18	14
hsa-miR-126-3p	NM_178432	CDK20	..(((((((((((.........&.))))))))))).	2026	2062	1	-16	1	0.00263959	0.676	3.34012	1.49591	-6.78234	11	13	11
hsa-miR-126-3p	NM_178505	TMEM26	..(((((((((((((...((((&))))...))))))))))..))).	3231	3254	1	-19.2	1	0.00645499	0.676	1.37348	0.894052	-5.19005	17	23	10
hsa-miR-126-3p	NM_178509	STXBP4	((((((.((((((.........&)))))).)))))).	9475	9489	0.846154	-15.4	1	0.0300558	0.632	-0.0407534	0.141326	-7.3066	12	14	6
hsa-miR-126-3p	NM_178550	CCDC190	..((((((((((.(((......&))))))))))))).	1428	1442	0.846154	-16.2	1	0.00504826	0.5	0.209074	0.070264	-6.24613	13	14	13
hsa-miR-126-3p	NM_178554	KY	((.((((.((((((...(((((&)))))..)))))).)))))).	4490	4511	0.923077	-21	1	6.72e-05	0.588	2.41449	2.12839	-8.77725	17	21	6
hsa-miR-126-3p	NM_178569	C5orf38	..((.((((..((((((((((.&))))))))))..)))).)).	1452	1472	0.846154	-17.9	1	0.00494211	0.691	0	0	-13.1433	16	20	10
hsa-miR-126-3p	NM_178578	PSMF1	((((((.((((((.((((((((&)))))))))))))).))).))).	4488	4511	1	-19.5	1	0.000241208	0.515	0.590703	-0.0604914	-6.3381	20	23	14
hsa-miR-126-3p	NM_180991	SLCO4C1	.(((((.(((((((((......&))))))))).))))).	4770	4786	0.846154	-14.9	1	0.0614727	0.735	1.32826	1.09189	-5.33701	14	16	9
hsa-miR-126-3p	NM_181342	FKBP7	((((((((((((((........&)))).)))))))))).	1851	1867	0.923077	-16.5	1	0.000273282	0.574	0.222194	0.185691	-4.90607	14	16	10
hsa-miR-126-3p	NM_181352	ATF7IP	..((((((((((((.((((.(.&).)))).)))).)))))))).	7763	7784	0.861538	-18.1	1	0.00278843	0.676	0.71107	0.674193	-5.69245	17	21	8
hsa-miR-126-3p	NM_181449	CD300E	((.(((((((((((........&.))))))))))).)).	2560	2604	1	-19.8	1	0.00576223	0.603	-0.14124	0.0886563	-6.46361	13	16	11
hsa-miR-126-3p	NM_181538	GJC3	..((.((.((((((((..((((&))))..)))))))).))..)).	1026	1048	0.846154	-18.7	1	3.67e-05	0.544	3.43435	2.84838	-11.3897	16	22	8
hsa-miR-126-3p	NM_181571	CREM	((.(((((((((..........&.))))))))).)).	2107	2123	0.923077	-17.5	1	4.41e-07	0.382	-0.841218	-0.265345	-8.60958	11	14	9
hsa-miR-126-3p	NM_181670	ANKS1B	..((((((((((..........&.)))))))))).	1814	1837	0.846154	-17.8	1	8.7e-05	0.368	4.97939	5.4373	-8.07147	10	12	10
hsa-miR-126-3p	NM_181674	PPP2R2B	..((..(((((((((((.((((&)))).)))))))))))..)).	3832	3853	0.846154	-16.4	1	0.023307	0.735	0	0	-10.977	17	21	11
hsa-miR-126-3p	NM_181675	PPP2R2B	..((..(((((((((((.((((&)))).)))))))))))..)).	3702	3723	0.923077	-16.4	1	0.023307	0.735	0.0587636	0.138493	-10.977	17	21	11
hsa-miR-126-3p	NM_181676	PPP2R2B	..((..(((((((((((.((((&)))).)))))))))))..)).	3638	3659	0.846154	-16.4	1	0.023307	0.735	0	0	-10.977	17	21	11
hsa-miR-126-3p	NM_181690	AKT3	..(((((.(((((..(((((..&)))))..))))).))))).	1697	1716	0.846154	-17.7	1	0.0806044	0.579	2.20418	2.86256	-8.86293	15	19	5
hsa-miR-126-3p	NM_181714	LCA5	((((((..((((((..(((((.&)))))))))))..)))))).	3995	4015	0.923077	-17.3	1	0.000405256	0.662	1.55972	0.649105	-8.76339	17	20	11
hsa-miR-126-3p	NM_182503	ADAT2	...((((((((((.((((((..&.))))))...)))))))))).	6020	6042	0.846154	-17.9	1	0.000350908	0.588	3.1941	4.54586	-7.37138	16	21	10
hsa-miR-126-3p	NM_182508	FAM216B	..(((((((((.((((......&.)))).))))))))).	2330	2349	1	-15.7	1	0.00205836	0.544	0.226732	0.0915241	-8.3038	13	16	9
hsa-miR-126-3p	NM_182521	ZSWIM2	..((((((.(((((((..((((&.))))...)))))))..)))))).	2282	2315	0.923077	-20.7	1	0.00178014	0.588	1.6553	1.68575	-6.01339	17	24	7
hsa-miR-126-3p	NM_182540	INTS6L	((((((.....((((((((((.&))))))))))....)))))).	3692	3713	0.846154	-15.4	1	0.0673663	0.75	3.0135	2.4675	-12.9186	16	21	10
hsa-miR-126-3p	NM_182606	TMPRSS11A	....(((.((((((((((((((&)))))))))))).)).))).	2222	2242	0.846154	-16.3	1	0.0678683	0.676	2.49084	1.8336	-11.8602	17	20	12
hsa-miR-126-3p	NM_182609	ZNF677	.((((((((((((.........&)))))))))))).	2434	2447	0.846154	-15	1	0.00135311	0.588	-2.85434	0.388325	-5.61866	12	13	12
hsa-miR-126-3p	NM_182688	UBE2G2	((.(((((((((.(((......&))).))))))))).)).	3101	3118	0.923077	-17.8	1	5.57e-06	0.426	4.52246	5.71432	-6.78424	14	17	9
hsa-miR-126-3p	NM_182717	CREM	((.(((((((((..........&.))))))))).)).	1634	1650	0.923077	-17.5	1	4.41e-07	0.382	-0.841218	-0.265345	-8.60958	11	14	9
hsa-miR-126-3p	NM_182718	CREM	((.(((((((((..........&.))))))))).)).	1196	1212	0.923077	-17.5	1	4.41e-07	0.382	-0.841218	-0.265345	-8.60958	11	14	9
hsa-miR-126-3p	NM_182719	CREM	((.(((((((((..........&.))))))))).)).	1232	1248	0.923077	-17.5	1	4.41e-07	0.382	-0.841218	-0.265345	-8.60958	11	14	9
hsa-miR-126-3p	NM_182720	CREM	((.(((((((((..........&.))))))))).)).	1598	1614	0.923077	-17.5	1	4.41e-07	0.382	-0.841218	-0.265345	-8.60958	11	14	9
hsa-miR-126-3p	NM_182721	CREM	((.(((((((((..........&.))))))))).)).	1714	1730	0.923077	-17.5	1	4.41e-07	0.382	-0.841218	-0.265345	-8.60958	11	14	9
hsa-miR-126-3p	NM_182723	CREM	((.(((((((((..........&.))))))))).)).	1793	1809	0.923077	-17.5	1	4.41e-07	0.382	-0.841218	-0.265345	-8.60958	11	14	9
hsa-miR-126-3p	NM_182724	CREM	((.(((((((((..........&.))))))))).)).	1312	1328	0.923077	-17.5	1	4.41e-07	0.382	-0.841218	-0.265345	-8.60958	11	14	9
hsa-miR-126-3p	NM_182729	TXNRD1	..(((((.(..(((((((((((&)))))))))))...).))))).	2912	2934	0.846154	-15.9	1	0.0510272	0.706	-0.266693	-0.413724	-11.3379	17	22	11
hsa-miR-126-3p	NM_182742	TXNRD1	..(((((.(..(((((((((((&)))))))))))...).))))).	3039	3061	0.846154	-15.9	1	0.0510272	0.706	-0.266693	-0.413724	-11.3379	17	22	11
hsa-miR-126-3p	NM_182743	TXNRD1	..(((((.(..(((((((((((&)))))))))))...).))))).	2802	2824	0.846154	-15.9	1	0.0510272	0.706	-0.266693	-0.413724	-11.3379	17	22	11
hsa-miR-126-3p	NM_182756	SPDYA	((((((.(((((((((......&)))))))))..)))))).	1525	1543	0.846154	-16.8	1	0.00523489	0.603	1.10206	0.852529	-5.48126	15	18	9
hsa-miR-126-3p	NM_182769	CREM	((.(((((((((..........&.))))))))).)).	1657	1673	0.923077	-17.5	1	4.41e-07	0.382	-0.841218	-0.265345	-8.60958	11	14	9
hsa-miR-126-3p	NM_182771	CREM	((.(((((((((..........&.))))))))).)).	1784	1800	0.923077	-17.5	1	4.41e-07	0.382	-0.841218	-0.265345	-8.60958	11	14	9
hsa-miR-126-3p	NM_182772	CREM	((.(((((((((..........&.))))))))).)).	1595	1611	0.923077	-17.5	1	4.41e-07	0.382	-0.841218	-0.265345	-8.60958	11	14	9
hsa-miR-126-3p	NM_182828	GDF7	((((((((((((......(((.&)))...))))))))).))).	4836	4856	1	-18.3	1	0.000419563	0.382	-0.708359	-0.561016	-7.05204	15	20	9
hsa-miR-126-3p	NM_182898	CREB5	(((((((((((((...((((((&.)))))).))))))))))))).	4822	4865	1	-20.3	1	0.000603767	0.603	1.70167	2.023	-5.76291	19	22	13
hsa-miR-126-3p	NM_182899	CREB5	(((((((((((((...((((((&.)))))).))))))))))))).	4471	4514	1	-20.3	1	0.000603767	0.603	1.70167	2.023	-5.76291	19	22	13
hsa-miR-126-3p	NM_182910	SYNE2	(((((((....((((((((((.&))))))))))......))))))).	1974	1998	0.923077	-18.9	1	0.0110811	0.676	-0.0026158	0.211958	-11.3749	17	24	10
hsa-miR-126-3p	NM_182913	SYNE2	(((((((....((((((((((.&))))))))))......))))))).	2079	2103	0.923077	-18.9	1	0.0110811	0.676	-0.0026158	0.211958	-11.3749	17	24	10
hsa-miR-126-3p	NM_182914	SYNE2	(((((((....((((((((((.&))))))))))......))))))).	21231	21255	0.923077	-18.9	1	0.0110811	0.676	-0.0026158	0.211958	-11.3749	17	24	10
hsa-miR-126-3p	NM_182918	ERG	.......((.((((((((((((&)))))))))))).)).	3315	3331	0.846154	-15.9	0	0.0230383	0.603	0.157309	1.32047	-18.3528	14	16	12
hsa-miR-126-3p	NM_182920	ADAMTS9	..((((((((.((((((((((.&))))))))................)).)))))))).	6920	6956	0.923077	-18	1	0.0097129	0.544	3.7907	2.81587	-7.78178	18	36	8
hsa-miR-126-3p	NM_183011	CREM	((.(((((((((..........&.))))))))).)).	2168	2184	0.923077	-17.5	1	4.41e-07	0.382	-0.841218	-0.265345	-8.60958	11	14	9
hsa-miR-126-3p	NM_183012	CREM	((.(((((((((..........&.))))))))).)).	1979	1995	0.923077	-17.5	1	4.41e-07	0.382	-0.841218	-0.265345	-8.60958	11	14	9
hsa-miR-126-3p	NM_183013	CREM	((.(((((((((..........&.))))))))).)).	2208	2224	0.923077	-17.5	1	4.41e-07	0.382	-0.841218	-0.265345	-8.60958	11	14	9
hsa-miR-126-3p	NM_183060	CREM	((.(((((((((..........&.))))))))).)).	1820	1836	0.923077	-17.5	1	4.41e-07	0.382	-0.307626	-0.0756089	-8.60958	11	14	9
hsa-miR-126-3p	NM_183065	TMEM107	.......((((((.((((((((&))))))))..)))))).	1059	1076	0.923077	-17.3	0	0.0405894	0.588	1.56382	1.49593	-17.9671	14	17	8
hsa-miR-126-3p	NM_183234	RAB27A	...((((((((((.........&)))))))))).	1510	1521	0.923077	-16.3	1	0.00750122	0.574	0.0401179	0.573293	-8.33988	10	11	10
hsa-miR-126-3p	NM_183235	RAB27A	...((((((((((.........&)))))))))).	1517	1528	0.923077	-16.3	1	0.00750122	0.574	0.083275	0.473491	-8.33988	10	11	10
hsa-miR-126-3p	NM_183236	RAB27A	...((((((((((.........&)))))))))).	1483	1494	1	-16.3	1	0.00750122	0.574	0.658708	0.345817	-8.33988	10	11	10
hsa-miR-126-3p	NM_183239	GSTO2	..((((((((((...(((((((&))))))).......)))))))))).	3694	3719	0.846154	-19.4	1	2.41e-05	0.588	0.112008	0.104776	-7.83842	17	25	10
hsa-miR-126-3p	NM_183416	KIF1B	..((((((.((((.((.((((.&)))))).))))..)))))).	4747	4767	0.846154	-17.5	1	0.000561155	0.559	0.163307	0.0399845	-6.87023	16	20	6
hsa-miR-126-3p	NM_183420	FBXO25	..((((.(((((((((......&))))))))).)))).	9031	9046	0.846154	-15.5	1	0.104293	0.721	-0.0216999	0.0560175	-6.50069	13	15	9
hsa-miR-126-3p	NM_183421	FBXO25	..((((.(((((((((......&))))))))).)))).	9058	9073	0.846154	-15.5	1	0.104293	0.721	-0.0216999	0.0560175	-6.50069	13	15	9
hsa-miR-126-3p	NM_183422	TSC22D1	.......(((((((((..(((.&)))..))))))))).	4304	4319	0.846154	-16.9	0	0.00989252	0.676	4.8916	3.46066	-17.1102	12	15	9
hsa-miR-126-3p	NM_194429	CEP43	.(((.((((((((((((((((.&))))))))))...........))))))))).	2130	2161	1	-20.9	1	0.0163805	0.706	0.192125	0.0146214	-7.91236	19	31	10
hsa-miR-126-3p	NM_194431	RNASE4	.......(((((((((((.((.&)).))))))))))).	1954	1969	1	-18.2	0	0.0173656	0.581	0	0	-17.1102	13	15	11
hsa-miR-126-3p	NM_197967	BID	..((((((((.(((........&))).)))))))).	959	972	0.846154	-15.6	1	6.16e-05	0.559	-0.165704	-0.263356	-8.75027	11	13	8
hsa-miR-126-3p	NM_198273	LYSMD3	((.(((((((((((((......&.))))))))))))).)).	1482	1521	1	-19.7	1	0.00912094	0.706	0.16022	0.374304	-5.49511	15	18	13
hsa-miR-126-3p	NM_198275	MPZL3	..((((((((((..........&)))))))))).	2630	2641	1	-18.1	1	0.000922966	0.559	-0.163091	0.120028	-8.07147	10	11	10
hsa-miR-126-3p	NM_198320	CPM	.....((((((((((((...((&))...)))))))))))).	4132	4150	0.846154	-16.5	1	1.82e-05	0.632	-0.227741	0.220326	-13.6656	14	18	12
hsa-miR-126-3p	NM_198439	KBTBD3	(((((((...((((((((((..&.))))))))))...))))))).	2471	2498	0.846154	-19.5	1	0.00346556	0.662	4.26975	3.10172	-8.55011	17	22	10
hsa-miR-126-3p	NM_198439	KBTBD3	.(.((((.((((.(((((((((&)).))))))))))))))).).	3241	3262	0.846154	-16.2	1	0.00961316	0.603	2.44721	4.68599	-8.95363	18	21	15
hsa-miR-126-3p	NM_198484	ZNF621	.....((((((((((((((((.&)))))))))))..))))).	6217	6236	0.846154	-18.4	1	0.0547789	0.662	-0.0771759	0.0266199	-13.6656	16	19	11
hsa-miR-126-3p	NM_198488	FAM83H	..((((((.(((((((.((((.&))))))))))).)))))).	5448	5467	0.846154	-20.1	1	0.0266075	0.441	4.457	2.97429	-6.01339	17	19	11
hsa-miR-126-3p	NM_198545	DRAXIN	(((((((.(((.(.........&).))).))))))).	5617	5631	0.846154	-15.7	1	0.00196623	0.529	-0.475675	-0.00488334	-11.4234	11	14	7
hsa-miR-126-3p	NM_198686	RAB15	.(((((((.(((..........&)))))))))).	1438	1449	0.923077	-15	1	0.00283313	0.412	0.322011	-0.128773	-7.96418	10	11	10
hsa-miR-126-3p	NM_198690	KRTAP10-9	..((((((((((..........&)))))))))).	1152	1163	0.923077	-18.1	1	0.00952537	0.294	-1.69846	-1.30369	-8.07147	10	11	10
hsa-miR-126-3p	NM_198693	KRTAP10-2	..((((((((((..........&)))))))))).	1008	1019	0.923077	-18.1	1	0.011331	0.279	1.31995	0.681641	-8.07147	10	11	10
hsa-miR-126-3p	NM_198841	FAM120AOS	..((..((((((((((..(((.&)))..))))))))))..)).	3315	3335	0.846154	-16.6	1	0.0391702	0.574	-0.129011	0.23181	-10.977	15	20	10
hsa-miR-126-3p	NM_198844	ZPBP2	((.(((.((((((((((((((.&))))))))))))))..))))).	1112	1134	0.923077	-20.4	1	0.00063429	0.603	0.708245	0.617833	-7.0388	19	22	14
hsa-miR-126-3p	NM_198896	RAB6A	((.(((((((((.((((((((.&)))))..))).))))))))).)).	1872	1896	0.807692	-17.4	1	0.0212029	0.676	0.803763	0.483963	-6.78424	19	24	9
hsa-miR-126-3p	NM_198990	NAPEPLD	..((((((((((((........&)))))))).)))).	3595	3609	0.846154	-15.2	1	0.0200686	0.647	-0.0710724	0.447165	-5.9255	12	14	8
hsa-miR-126-3p	NM_199126	ZNF585A	..((((((((((((...((((.&))))...)))))))))))).	8101	8121	0.846154	-15.7	1	0.00772346	0.471	0.60233	0.365955	-5.9255	16	20	12
hsa-miR-126-3p	NM_199167	CLUL1	..((((((((((...(((((((&.)))))))...)))))))))).	1686	1714	1	-19.5	1	0.00372667	0.794	0.321743	0.352848	-7.83842	17	22	10
hsa-miR-126-3p	NM_199168	CXCL12	((((((((((.((.((((((((&.)))))).)).)).)))))))))).	525	561	0.861538	-20.7	1	0.000948527	0.588	0.716554	0.238127	-7.61919	20	25	10	MIRT007381
hsa-miR-126-3p	NM_199169	PMEPA1	((((((((((((((((......&.)))))).)))))))))).	3353	3390	0.846154	-18.8	1	0.00191248	0.5	2.51445	2.18423	-3.93757	16	19	10
hsa-miR-126-3p	NM_199170	PMEPA1	((((((((((((((((......&.)))))).)))))))))).	3346	3383	0.846154	-18.8	1	0.00191248	0.5	2.55786	2.30783	-3.93757	16	19	10
hsa-miR-126-3p	NM_199171	PMEPA1	((((((((((((((((......&.)))))).)))))))))).	3384	3421	0.846154	-18.8	1	0.00191248	0.5	1.09939	2.15841	-3.93757	16	19	10
hsa-miR-126-3p	NM_199286	DPPA3	.....(((((((((((..(((.&)))..))))))))))).	924	941	0.846154	-18.1	1	0.0370239	0.662	0.183937	0.192676	-13.6656	14	17	11
hsa-miR-126-3p	NM_199320	JADE1	..((((((((((..........&)))))))))).	3129	3140	1	-16	1	0.00591469	0.588	0.531104	1.06298	-8.07147	10	11	10
hsa-miR-126-3p	NM_199321	ZPBP2	((.(((.((((((((((((((.&))))))))))))))..))))).	1178	1200	0.923077	-20.4	1	0.00063429	0.603	0.708245	0.617833	-7.0388	19	22	14
hsa-miR-126-3p	NM_199413	PRC1	.(((((.((((((((....(((&)))...))))))))...))))).	2939	2962	0.923077	-17.7	1	0.0308401	0.647	0.161633	0.221981	-5.57006	16	23	8
hsa-miR-126-3p	NM_199415	UBOX5	..((((((((((..........&)))))))))).	1743	1754	0.846154	-16.2	1	0.011567	0.426	-1.07489	-0.479999	-8.07147	10	11	10
hsa-miR-126-3p	NM_199478	PLP1	..(((((.((((((........&))))))))))).	1260	1272	0.923077	-15.1	1	0.0349685	0.544	1.20692	1.03673	-8.23913	11	12	11
hsa-miR-126-3p	NM_201263	WARS2	......(((((((((.(((((.&))))).))))))))).	2526	2542	0.846154	-18.4	0	1.38e-05	0.632	3.1067	3.93836	-15.7996	14	16	9
hsa-miR-126-3p	NM_201278	MTMR2	..((((.(((((((........&))))))).)))).	2628	2641	0.923077	-15.2	1	2.65e-05	0.618	5.49852	4.79678	-7.46919	11	13	7
hsa-miR-126-3p	NM_201281	MTMR2	..((((.(((((((........&))))))).)))).	2505	2518	0.923077	-15.2	1	2.65e-05	0.618	4.60591	4.0454	-7.46919	11	13	7
hsa-miR-126-3p	NM_201400	EEF2KMT	..(((((((((((.........&.))))))))))).	1393	1425	0.923077	-18.5	1	6.74e-05	0.456	1.3434	0.802306	-6.78234	11	13	11
hsa-miR-126-3p	NM_201559	FOXO3	..(((((((((((..(((((((&)))))))))))))))))).	2758	2777	0.923077	-20.3	1	0.00179864	0.632	1.22951	1.15257	-6.54929	18	19	18	MIRT053249
hsa-miR-126-3p	NM_201559	FOXO3	(((((((.(((((....((((.&)))).....))))).))))))).	5820	5843	0.846154	-18.4	1	0.000428101	0.5	0.63453	0.359988	-8.07655	16	23	7	MIRT053249
hsa-miR-126-3p	NM_201570	CACNB2	..((.(((((((((((.(((((&)))))))).)))))))))).	2712	2732	1	-14.9	1	0.0771107	0.559	1.52743	1.97937	-9.07604	18	20	10
hsa-miR-126-3p	NM_201571	CACNB2	..((.(((((((((((.(((((&)))))))).)))))))))).	3071	3091	1	-14.9	1	0.0771107	0.559	1.52743	1.97937	-9.07604	18	20	10
hsa-miR-126-3p	NM_201572	CACNB2	..((.(((((((((((.(((((&)))))))).)))))))))).	2999	3019	1	-14.9	1	0.0771107	0.559	1.52743	1.97937	-9.07604	18	20	10
hsa-miR-126-3p	NM_201590	CACNB2	..((.(((((((((((.(((((&)))))))).)))))))))).	2455	2475	1	-14.9	1	0.0771107	0.559	1.52743	1.97937	-9.07604	18	20	10
hsa-miR-126-3p	NM_201596	CACNB2	..((.(((((((((((.(((((&)))))))).)))))))))).	2712	2732	1	-14.9	1	0.0771107	0.559	1.52743	1.97937	-9.07604	18	20	10
hsa-miR-126-3p	NM_201597	CACNB2	..((.(((((((((((.(((((&)))))))).)))))))))).	2640	2660	1	-14.9	1	0.0771107	0.559	1.52743	1.97937	-9.07604	18	20	10
hsa-miR-126-3p	NM_201598	EEF2KMT	..(((((((((((.........&.))))))))))).	1291	1323	0.961538	-18.5	1	6.74e-05	0.456	-0.680336	0.017972	-6.78234	11	13	11
hsa-miR-126-3p	NM_201647	STAMBP	((.((((.(.((((((((.((.&)))))))))).))))).)).	1801	1821	0.846154	-16.6	1	0.00158869	0.588	0.404232	0.622367	-9.05126	17	20	10
hsa-miR-126-3p	NM_201999	ELF2	..((((((((((.(((..((((&))))..))))))))......))))).	2673	2699	0.846154	-17.3	1	0.00202439	0.632	5.45718	5.53901	-6.24613	17	26	8
hsa-miR-126-3p	NM_203301	FBXO33	(((((((((((..(((((.((.&)))))))...)))).))))))).	3124	3147	0.846154	-18.2	1	7.85e-05	0.632	3.56982	4.86179	-8.57351	18	23	7
hsa-miR-126-3p	NM_203318	MYO18A	..(((((((((((.........&))))))))))).	9719	9731	0.923077	-17.8	1	0.00018359	0.5	2.45821	3.82982	-6.78234	11	12	11
hsa-miR-126-3p	NM_203327	SLC23A2	....(((((((((.....(((.&))).....))))))))).	4293	4311	1	-18.8	1	0.00233522	0.5	-0.0534859	-0.0469918	-11.3719	12	18	9
hsa-miR-126-3p	NM_203342	EPB41	.....(((((((((........&))))))))).	5653	5663	0.923077	-15.8	1	0.000394263	0.412	0.0372081	0.165047	-14.6341	9	10	9
hsa-miR-126-3p	NM_203343	EPB41	.....(((((((((........&))))))))).	5348	5358	0.923077	-15.8	1	0.000394263	0.412	-0.0821748	0.42381	-14.6341	9	10	9
hsa-miR-126-3p	NM_203372	ACSL3	(((((((((((((.........&))).)))))))))).	5384	5399	0.846154	-15.6	1	0.0227728	0.676	0.94129	1.40772	-5.76291	13	15	10
hsa-miR-126-3p	NM_203400	RPRML	((((((((((............&.)))))))))).	955	989	1	-17.8	1	0.00122123	0.397	-0.259794	0.0191229	-13.2236	10	12	10
hsa-miR-126-3p	NM_203417	RCAN1	((.(.(((((((((........&))))))))).).)).	708	723	0.846154	-17.1	1	0.000848789	0.471	0.257013	0.590095	-10.5826	12	15	9
hsa-miR-126-3p	NM_203418	RCAN1	((.(.(((((((((........&))))))))).).)).	699	714	0.846154	-17.1	1	0.000848789	0.471	0.257013	0.552136	-10.5826	12	15	9
hsa-miR-126-3p	NM_203446	SYNJ1	(((((((((((......((((.&)))))))))).))))).	6274	6291	0.923077	-16	1	0.000899935	0.662	5.4372	4.85196	-10.3988	15	17	10
hsa-miR-126-3p	NM_205843	NFIC	..((((((((((((((......&.)))))))).)))))).	6782	6810	0.846154	-17.8	1	0.000816272	0.456	-0.72033	-0.108062	-4.957	14	17	8
hsa-miR-126-3p	NM_206909	PSD3	..(((((((((((.........&))))))))))).	4325	4337	1	-17.7	1	0.00284641	0.441	-0.0512895	0.0410433	-6.78234	11	12	11
hsa-miR-126-3p	NM_207123	GAB1	....(((((((((((((.....&))))))))))))).	7549	7563	1	-15.7	1	0.00903048	0.721	-0.0776338	0.231523	-9.54656	13	14	13
hsa-miR-126-3p	NM_207171	POGZ	....((((((((((...(((((&))))).)))))))))).	5320	5337	0.876923	-16.1	1	0.000328057	0.647	3.54857	2.76767	-10.5151	15	17	10
hsa-miR-126-3p	NM_207304	MBNL2	((((((((((............&.)))))))))).	2474	2491	0.846154	-16.2	1	0.00851715	0.647	4.26279	3.21692	-13.2236	10	12	10
hsa-miR-126-3p	NM_207340	ZDHHC24	(((((((((((...........&.))))))))))).	1488	1510	0.846154	-16.4	1	0.00499263	0.485	-0.446803	0.0579947	-10.3988	11	13	11
hsa-miR-126-3p	NM_207422	FLJ44635	..((.(((((((((((.((((.&)))).))))))).)))))).	780	800	0.923077	-20.6	1	7.17e-05	0.515	1.98937	2.86685	-9.07604	17	20	7
hsa-miR-126-3p	NM_207469	DEFB132	..((((((((((((........&))))))))))).).	1198	1212	0.846154	-15.8	1	7.42e-05	0.529	-0.352793	-0.00364175	-5.9255	12	14	11
hsa-miR-126-3p	NM_207660	ZC3H14	..(((((((((.((((.(((..&.))).)))).))))))))).	2130	2166	0.923077	-19.7	1	0.0013902	0.529	-0.303953	0.15138	-8.3038	16	20	9
hsa-miR-126-3p	NM_207661	ZC3H14	..(((((((((.((((.(((..&.))).)))).))))))))).	2184	2220	0.923077	-19.7	1	0.0013902	0.529	-0.303953	0.15138	-8.3038	16	20	9
hsa-miR-126-3p	NM_207662	ZC3H14	..(((((((((.((((.(((..&.))).)))).))))))))).	1521	1557	0.923077	-19.7	1	0.0013902	0.529	-0.303953	0.15138	-8.3038	16	20	9
hsa-miR-126-3p	NM_212469	CHKA	..(((((((((((((((.(((.&))).)))))))))).))))).	1860	1881	0.923077	-22.6	1	0.00289754	0.647	4.44263	4.6107	-4.957	18	21	10
hsa-miR-126-3p	NM_212535	PRKCB	..(((((((((((.........&))))))))))).	2286	2298	0.846154	-17.7	1	0.000336564	0.559	2.08601	1.20731	-6.78234	11	12	11
hsa-miR-126-3p	NM_212539	PRKCD	..((((((((((..........&)))))))))).	2413	2424	0.923077	-16.3	1	1.72e-05	0.426	0.822114	0.593909	-8.07147	10	11	10
hsa-miR-126-3p	NM_212558	TMEM215	..((((((((((.(((((((((&)))))))))..)))))..))))).	1795	1819	0.923077	-17.7	1	0.0157582	0.735	1.35601	0.782947	-6.24613	19	24	9
hsa-miR-126-3p	NM_213589	RAPH1	..(((((.(((.....((((((&)))))).....))).))))).	9615	9636	0.923077	-18	1	0.0175352	0.618	0.605712	0.601324	-13.7319	14	21	6
hsa-miR-126-3p	NM_213611	SLC25A3	((.((((((((((.........&)))))))))).)).	2738	2752	0.846154	-14.9	1	0.00491359	0.603	-0.0725331	0.104263	-7.32045	12	14	10
hsa-miR-126-3p	NM_213613	SLC26A1	..((((((((((((........&))))))))).))).	3066	3080	0.846154	-17.6	1	9.7e-06	0.309	1.7867	3.20117	-5.9255	12	14	9
hsa-miR-126-3p	XM_005244966	PLEKHA6	(((((((((..(((........&.)))...))))))))).	6376	6400	0.923077	-16.9	1	0.00139804	0.426	0	0	-8.97335	12	17	9
hsa-miR-126-3p	XM_005245005	POGZ	....((((((((((...(((((&))))).)))))))))).	5384	5401	0.846154	-16.1	1	0.000328057	0.647	0	0	-10.5151	15	17	10
hsa-miR-126-3p	XM_005246708	NYAP2	.((((((..((((((((((((.&))))....)))))))).............)))))).	3874	3910	0.846154	-18.7	1	0.00187208	0.559	0	0	-7.16335	18	36	8
hsa-miR-126-3p	XM_005246865	CSRNP3	..((((((((((..........&)))))))))).	2741	2752	0.846154	-15.8	1	1.4e-05	0.485	0	0	-8.07147	10	11	10
hsa-miR-126-3p	XM_005246865	CSRNP3	...((((((((((((.((((((&)))))))))))))))))).	2314	2333	0.846154	-15.8	1	0.00459	0.765	0	0	-6.74759	18	19	18
hsa-miR-126-3p	XM_005247080	HHLA2	.......(((((((((((.((.&)).))))))))))).	2517	2532	1	-18.2	0	0.0190924	0.581	0	0	-17.1102	13	15	11
hsa-miR-126-3p	XM_005247270	ZDHHC23	((((((((.((((((((((((.&)))))...))))))))))))))).	1912	1936	0.923077	-20.6	1	0.041556	0.588	0	0	-4.99396	20	24	15
hsa-miR-126-3p	XM_005248116	TMEM33	..(((((((...(((((((((.&)))))))))...)).))))).	987	1008	0.923077	-19.8	1	7.97e-05	0.618	0	0	-12.3711	16	21	9
hsa-miR-126-3p	XM_005248117	TMEM33	..(((((((...(((((((((.&)))))))))...)).))))).	930	951	0.923077	-19.8	1	7.97e-05	0.618	0	0	-12.3711	16	21	9
hsa-miR-126-3p	XM_005250686	PLXNA4	..((((((((((((((((((((&.))).))))))))))..))))))).	8764	8795	1	-20.5	1	0.00144529	0.691	0	0	-4.957	20	25	10
hsa-miR-126-3p	XM_005250686	PLXNA4	..((((((((((..........&)))))))))).	11507	11518	0.923077	-16.3	1	0.0018146	0.456	0	0	-8.07147	10	11	10
hsa-miR-126-3p	XM_005251467	NFIB	..(..(((((((....(((((.&))))).....)))))))..).	8062	8083	0.923077	-16.4	1	0.000257828	0.706	0	0	-15.2225	13	21	7
hsa-miR-126-3p	XM_005252428	DIP2C	..((((((((((.(((..(((.&))).))).)))))))))).	7575	7594	1	-21.1	1	0.000149732	0.647	0	0	-6.24613	16	19	10
hsa-miR-126-3p	XM_005254492	LRRC49	..(.((.(((.((((((((((.&)))))))))).))).)).).	2350	2370	1	-17.8	1	0.00696199	0.647	0	0	-12.3575	16	20	10
hsa-miR-126-3p	XM_005257014	MSI2	..((.(((.((((..((((((.&)))))))))).))))).	4494	4511	0.923077	-16.6	1	0.0184736	0.353	0	0	-11.7247	15	17	10
hsa-miR-126-3p	XM_005257083	WIPF2	..((((((((((..........&)))))))))).	5726	5737	1	-16	1	0.0150756	0.588	0	0	-8.07147	10	11	10
hsa-miR-126-3p	XM_005257084	WIPF2	..((((((((((..........&)))))))))).	5684	5695	1	-16	1	0.0150756	0.588	0	0	-8.07147	10	11	10
hsa-miR-126-3p	XM_005257922	SLFN13	...(((((((.....((((((.&))))))......))))))).	3764	3784	0.923077	-17.1	1	3.8e-05	0.515	0	0	-15.5675	13	20	7
hsa-miR-126-3p	XM_005258318	KIAA1328	..((.(((((((((((......&))))))))))))).	5669	5683	0.846154	-16.5	1	0.0489266	0.603	0	0	-9.07604	13	14	13
hsa-miR-126-3p	XM_005258515	IRGQ	..((((((((.(((((......&))))))))))))).	6597	6611	0.846154	-16.5	1	0.0223615	0.721	0	0	-7.78178	13	14	13
hsa-miR-126-3p	XM_005258944	ZNF772	...((((((((((.........&.)))))))))).	4360	4377	0.846154	-15.2	1	0.00334332	0.662	0	0	-8.33988	10	12	10
hsa-miR-126-3p	XM_005259075	PSG9	((.(.(((((((((((......&))))))))))).).)).	1845	1862	0.846154	-15.2	1	0.00954546	0.559	0	0	-9.61415	14	17	11
hsa-miR-126-3p	XM_005259338	KMT5C	..((((((((((..........&)))))))))).	1982	1993	1	-16.3	1	0.00190798	0.397	0	0	-8.07147	10	11	10
hsa-miR-126-3p	XM_005259739	LRRC25	.((((((.(((((.........&))))).)))))).	1433	1446	1	-18.7	1	5.71e-05	0.426	0	0	-7.9323	11	13	6
hsa-miR-126-3p	XM_005260010	WIZ	..((((((((.(((........&.))))))))))).	3534	3553	0.846154	-16.3	1	0.0054492	0.397	0	0	-8.75027	11	13	11
hsa-miR-126-3p	XM_005260202	GMEB2	..(((.((((.((((((((((.&)))))))))).))))))).	2679	2698	0.923077	-19.2	1	0.00415891	0.544	0	0	-9.68273	17	19	10
hsa-miR-126-3p	XM_005264809	CXCR6	.....(((((((....((((((&))))))))))))).	1275	1289	0.923077	-15.5	1	0.000745768	0.529	0	0	-16.7801	13	14	13
hsa-miR-126-3p	XM_005264850	LRRC3B	..((((((((((((........&)))))))))))).	3659	3672	0.846154	-19.6	1	3.82e-05	0.382	0	0	-5.9255	12	13	12
hsa-miR-126-3p	XM_005266868	FOXO3	..(((((((((((..(((((((&)))))))))))))))))).	2032	2051	1	-20.3	1	0.00179864	0.632	0	0	-6.54929	18	19	18	MIRT053249
hsa-miR-126-3p	XM_005267733	SERPINA10	((((.((((((((.........&)))))))))))).	1938	1951	0.923077	-16.3	1	0.000649363	0.515	0	0	-9.88195	12	13	12
hsa-miR-126-3p	XM_005268037	TSHR	((((((((((............&.)))))))))).	3955	3980	1	-16.2	1	0.0165746	0.603	0	0	-13.2236	10	12	10
hsa-miR-126-3p	XM_005269231	SLC16A7	((.(((((((((((((.(((((&))))))))...)))))).)))).)).	7808	7834	0.846154	-18.6	1	8.9e-05	0.574	0	0	-5.49511	20	26	8
hsa-miR-126-3p	XM_005269374	RUBCN	((.(((((((((((((.(((..&.))).))))))))).)))).)).	4706	4739	0.923077	-18.6	1	0.00245873	0.456	0	0	-5.49511	18	23	9
hsa-miR-126-3p	XM_005270028	PBLD	(((((((.((((((((((((..&.))))))..))))))))))))).	1945	1990	0.948718	-20.2	1	0.000127838	0.676	0	0	-6.25121	19	23	13
hsa-miR-126-3p	XM_005270205	CAMK2G	..(((((((((((.........&)))))).))))).	3245	3258	0.846154	-16.1	1	0.00107169	0.426	0	0	-6.78234	11	13	6
hsa-miR-126-3p	XM_005271294	CDC14A	.((((((.(.((((..(((((.&.))))))))).).)))))).	2147	2186	0.923077	-20.6	1	0.00169359	0.5	0	0	-8.31796	16	20	9
hsa-miR-126-3p	XM_005271417	DDX6	((((((.(((((((((((.((.&)))))))))))))..)))))).	2254	2276	0.923077	-20.6	1	0.0361374	0.647	0	0	-5.48126	19	22	13
hsa-miR-126-3p	XM_005271417	DDX6	..(((((((((((.........&))).)))))))).	3991	4004	0.846154	-16.2	1	0.00610482	0.618	0	0	-6.78234	11	13	8
hsa-miR-126-3p	XM_005271889	C5orf24	..((((((((((((....(((.&)))....))))))).))))).	3965	3986	0.846154	-18.5	1	0.000553274	0.515	0	0	-5.9255	15	21	7
hsa-miR-126-3p	XM_005271945	JADE2	((((.((((((..((((((((.&))))))))))))))...)))).	3215	3237	0.846154	-16.8	1	0.000960644	0.397	0	0	-12.6925	18	22	14
hsa-miR-126-3p	XM_005272211	TSC1	(((((((((((...........&))))))))))).	5238	5250	1	-19.4	1	0.00467938	0.529	0	0	-10.3988	11	12	11
hsa-miR-126-3p	XM_005273120	ITPKB	..((((((((((((((......&)))))))))).)))).	2666	2682	0.923077	-18	1	0.00304227	0.529	0	0	-4.957	14	16	10
hsa-miR-126-3p	XM_005274374	MTMR2	..((((.(((((((........&))))))).)))).	2446	2459	0.846154	-15.2	1	2.65e-05	0.618	0	0	-7.46919	11	13	7
hsa-miR-126-3p	XM_005274375	MTMR2	..((((.(((((((........&))))))).)))).	2560	2573	0.846154	-15.2	1	2.65e-05	0.618	0	0	-7.46919	11	13	7
hsa-miR-126-3p	XM_005274668	IRAK1	..((((((((((.(((......&))))))))))))).	2355	2369	0.846154	-16.9	1	0.00156575	0.456	0	0	-6.24613	13	14	13
hsa-miR-126-3p	XM_005277644	NPY4R2	..((.(((.((((((((.((((&)))).)))))))).))))).	3553	3573	0.846154	-19.4	1	0.000617901	0.529	0	0	-10.1324	17	20	8
hsa-miR-126-3p	XM_006710464	SCMH1	..(((((((((((.........&))))))))))).	2570	2582	0.846154	-14.8	1	0.000785979	0.588	0	0	-6.78234	11	12	11
hsa-miR-126-3p	XM_006710864	TCEA3	.......(((((((((.((((.&))))))))))))).	1669	1683	0.961538	-17.1	0	0.000648794	0.574	0	0	-17.1102	13	14	13
hsa-miR-126-3p	XM_006711334	MEF2D	..(((((((((((.........&))))))))))).	4839	4851	1	-17.7	1	0.00127757	0.412	0	0	-6.78234	11	12	11
hsa-miR-126-3p	XM_006711408	SUSD4	((((((((((((((..(((((.&)))))..)))))))))))))).	2346	2368	1	-19.4	1	3.88e-05	0.574	0	0	-4.90607	19	22	14
hsa-miR-126-3p	XM_006714565	EFNA5	.....(((((((((((......&))))))))))).	3374	3386	0.846154	-15.4	1	0.0683242	0.647	0	0	-13.6656	11	12	11
hsa-miR-126-3p	XM_006714812	DELE1	..((((((((((((....(((.&)))....)))))))))).)).	2135	2156	0.923077	-20	1	4.12e-05	0.441	0	0	-5.9255	15	21	10
hsa-miR-126-3p	XM_006715478	IYD	..((((((((.((.....(((.&))).....)))))))))).	1098	1117	0.846154	-18.8	1	1.06e-05	0.338	0	0	-9.60711	13	19	10
hsa-miR-126-3p	XM_006715557	TPD52L1	(((((((((.............&))))))))).	740	750	0.846154	-15.1	1	0.0201272	0.515	0	0	-14.4661	9	10	9
hsa-miR-126-3p	XM_006715572	TTLL2	..(((((((((((.(((.....&.))).))))))))))).	2653	2694	1	-18.8	1	0.000151093	0.632	0	0	-5.81384	14	17	11
hsa-miR-126-3p	XM_006717271	TSC1	(((((((((((...........&))))))))))).	5173	5185	1	-19.4	1	0.00467938	0.529	0	0	-10.3988	11	12	11
hsa-miR-126-3p	XM_006717545	NPY4R2	..((.(((.((((((((.((((&)))).)))))))).))))).	3397	3417	0.846154	-19.4	1	0.000617901	0.529	0	0	-10.1324	17	20	8
hsa-miR-126-3p	XM_006717996	CAMK2G	..(((((((((((.........&)))))).))))).	3398	3411	0.846154	-16.1	1	0.00107169	0.426	0	0	-6.78234	11	13	6
hsa-miR-126-3p	XM_006719078	LRP6	((((((.((((......((((.&))))...)))).)))))).	5350	5369	0.846154	-16.6	1	0.462672	0.779	0	0	-11.9425	14	19	6	MIRT438575
hsa-miR-126-3p	XM_006720063	SYNE3	((((((((((((((........&)))))))...))))))).	5828	5846	1	-16.1	1	0.000173726	0.515	0	0	-4.90607	14	18	7
hsa-miR-126-3p	XM_006720191	GPATCH2L	..(((((.(((((.........&))))).))))).	10962	10974	0.846154	-17.1	1	8.15e-05	0.485	0	0	-9.09597	10	12	5
hsa-miR-126-3p	XM_006720982	LITAF	((((((((((.(((........&))))))))))))).	1833	1847	1	-17.3	1	1.64e-05	0.515	0	0	-7.73085	13	14	13
hsa-miR-126-3p	XM_006720984	LITAF	((((((((((.(((........&))))))))))))).	1870	1884	1	-17.3	1	1.64e-05	0.515	0	0	-7.73085	13	14	13
hsa-miR-126-3p	XM_006720985	LITAF	((((((((((.(((........&))))))))))))).	1837	1851	1	-17.3	1	1.64e-05	0.515	0	0	-7.73085	13	14	13
hsa-miR-126-3p	XM_006723698	ZNF831	((((((((.((((((.((((((&)))))).................)))))).)))))))).	6628	6667	0.923077	-16.5	1	0.0102496	0.735	0	0	-5.22701	20	39	8
hsa-miR-126-3p	XM_006723776	GMEB2	..(((.((((.((((((((((.&)))))))))).))))))).	2120	2139	0.923077	-19.2	1	0.00415891	0.544	0	0	-9.68273	17	19	10
hsa-miR-126-3p	XM_006724765	ZNF280C	(((..((((((((.........&))))))))..))).	2934	2948	0.846154	-15.5	1	0.00016135	0.588	0	0	-12.914	11	14	8
hsa-miR-126-3p	XM_011510334	LPIN1	...((((((((((.........&)))))))))).	3823	3834	0.846154	-15.1	1	0.00490492	0.618	0	0	-8.33988	10	11	10
hsa-miR-126-3p	XM_011512619	ZDHHC23	((((((((.((((((((((((.&)))))...))))))))))))))).	1635	1659	0.923077	-20.6	1	0.041556	0.588	0	0	-4.99396	20	24	15
hsa-miR-126-3p	XM_011512675	SEC22A	..(((((((((((.........&))))))))))).	1637	1649	0.846154	-15.9	1	0.0107458	0.662	0	0	-6.78234	11	12	11
hsa-miR-126-3p	XM_011513062	BCL6	..((((((((((..........&.)))))))))).	2882	2899	1	-18.2	1	0.000325286	0.544	0	0	-8.07147	10	12	10
hsa-miR-126-3p	XM_011513123	ATP13A3	..((((((((((((.(((((((&))))))).))))))....)))))).	7318	7343	1	-18.4	1	0.006547	0.706	0	0	-5.69245	19	25	7
hsa-miR-126-3p	XM_011513142	TBL1XR1	..(((((((........(((((&))))).......))))))).	5454	5474	0.923077	-15.2	1	0.0101078	0.603	0	0	-15.4856	12	20	7
hsa-miR-126-3p	XM_011513670	TBC1D1	....((((((((((........&.)))))))))).	3214	3228	1	-16.6	1	0.00011903	0.485	0	0	-10.5151	10	12	10
hsa-miR-126-3p	XM_011513775	CLNK	(((.(((((((((.........&)))))))))..))).	1802	1817	0.846154	-16.1	1	0.001558	0.676	0	0	-8.79494	12	15	9
hsa-miR-126-3p	XM_011515396	ITGB8	.(((((((((((((((......&.)))))))))))).))).	3161	3193	1	-19.4	1	0.00806519	0.529	0	0	-3.79332	15	18	12
hsa-miR-126-3p	XM_011517511	NKAIN3	..(((((((((.......(((.&)))......))))))))).	1490	1509	0.846154	-17.7	1	0.000564541	0.441	0	0	-11.4183	12	19	9
hsa-miR-126-3p	XM_011518070	ADAMTSL1	..((.((((((((....(((((&)))))...)))))))))).	4811	4830	0.884615	-18.2	1	0.00216071	0.397	0	0	-10.9014	15	19	10
hsa-miR-126-3p	XM_011518498	GPSM1	..((((((((((((((((((((&.)))))).))))))))))...)))).	3394	3439	0.923077	-21.8	1	0.0144046	0.559	0	0	-4.957	20	26	10
hsa-miR-126-3p	XM_011518782	PGM5	(((((.(((((((.........&)))))))))))).	2331	2344	0.865385	-15	1	0.000309347	0.559	0	0	-7.66387	12	13	12
hsa-miR-126-3p	XM_011519252	SEC16A	(((.((((((((...((((((.&)))))).))))))))...))).	7824	7846	0.846154	-18.3	1	0.00865133	0.515	0	0	-9.85102	17	22	8
hsa-miR-126-3p	XM_011519257	SEC16A	(((.((((((((...((((((.&)))))).))))))))...))).	7749	7771	0.846154	-18.3	1	0.00865133	0.515	0	0	-9.85102	17	22	8
hsa-miR-126-3p	XM_011519259	SEC16A	(((.((((((((...((((((.&)))))).))))))))...))).	7689	7711	0.846154	-18.3	1	0.00865133	0.515	0	0	-9.85102	17	22	8
hsa-miR-126-3p	XM_011519324	CREM	((.(((((((((..........&.))))))))).)).	1887	1903	0.846154	-17.5	1	4.41e-07	0.382	0	0	-8.60958	11	14	9
hsa-miR-126-3p	XM_011519933	DUSP8	..(((((((((((..((((((.&)))))).))).)))))))).	2690	2710	0.923077	-21.7	1	9.3e-06	0.426	0	0	-6.54929	17	20	8
hsa-miR-126-3p	XM_011520207	TCP11L1	.......((((((((((.(((.&))).)))))))))).	1963	1978	0.846154	-18.2	0	0.0178971	0.559	0	0	-17.1102	13	15	10
hsa-miR-126-3p	XM_011520394	SBF2	...((((((((((((.......&)))))))))))).	6698	6711	0.846154	-16.9	1	9.78e-05	0.588	0	0	-6.74759	12	13	12
hsa-miR-126-3p	XM_011520754	ATF7IP	..((((((((((((.((((.(.&).)))).)))).)))))))).	7679	7700	0.846154	-18.1	1	0.00278843	0.676	0	0	-5.69245	17	21	8
hsa-miR-126-3p	XM_011521046	FARP1	.((((((((((...(((.(((.&))).)))....)))))))))).	4537	4559	0.923077	-20.9	1	0.00226822	0.485	0	0	-9.2861	16	22	10
hsa-miR-126-3p	XM_011521717	LRRC49	..(.((.(((.((((((((((.&)))))))))).))).)).).	2565	2585	1	-17.8	1	0.00696199	0.647	0	0	-12.3575	16	20	10
hsa-miR-126-3p	XM_011521856	RAB27A	...((((((((((.........&)))))))))).	1402	1413	1	-16.3	1	0.00750122	0.574	0	0	-8.33988	10	11	10
hsa-miR-126-3p	XM_011522429	MAPK8IP3	..((.(((((((((...(((((&)))))..))))))))).)).	4603	4623	0.846154	-19.1	1	5.26e-05	0.294	0	0	-10.0445	16	20	9
hsa-miR-126-3p	XM_011522448	RAB26	..((((((((.((((.......&.)))))))))))).	1216	1235	0.846154	-17.2	1	0.00732164	0.324	0	0	-8.01482	12	14	12
hsa-miR-126-3p	XM_011522497	ABCC1	((((((((((((((........&)))))))))).)))).	5679	5695	0.923077	-17.6	1	0.00153233	0.618	0	0	-4.90607	14	16	10
hsa-miR-126-3p	XM_011524346	CSHL1	..((((((((.(((........&))).)))))))).	779	792	0.923077	-15.2	1	4.78e-06	0.382	0	0	-8.75027	11	13	8
hsa-miR-126-3p	XM_011524383	SLFN13	...(((((((.....((((((.&))))))......))))))).	2739	2759	0.923077	-17.1	1	3.8e-05	0.515	0	0	-15.5675	13	20	7
hsa-miR-126-3p	XM_011524428	ANKFN1	.(.((((.(((((((((..((.&))))))))))))))).).	6094	6112	0.846154	-16	1	0.000679405	0.662	0	0	-7.6645	16	18	15
hsa-miR-126-3p	XM_011525461	SLC16A6	......(((((((((((.....&))))))))))).	2971	2983	0.846154	-15.2	0	0.00132701	0.603	0	0	-15.5666	11	12	11
hsa-miR-126-3p	XM_011525651	CLUL1	..((((((((((...(((((((&.)))))))...)))))))))).	2675	2703	0.923077	-19.5	1	0.00372667	0.794	0	0	-7.83842	17	22	10
hsa-miR-126-3p	XM_011525788	CDH2	((((.((((((((.........&.)))))))).)))).	3205	3256	1	-17.1	1	0.0489754	0.676	0	0	-9.88195	12	15	8
hsa-miR-126-3p	XM_011526249	SERPINB12	..((.(((((((((..(((((.&)))))..))))))))))).	2797	2816	1	-19.6	1	4.23e-05	0.441	0	0	-10.0445	16	19	11
hsa-miR-126-3p	XM_011528163	WIZ	..((((((((.(((........&.))))))))))).	3595	3614	0.846154	-16.3	1	0.0054492	0.397	0	0	-8.75027	11	13	11
hsa-miR-126-3p	XM_011529101	CBFA2T2	...((((((((((.........&)))))))))).	4691	4702	1	-16.9	1	5.21e-05	0.397	0	0	-8.33988	10	11	10
hsa-miR-126-3p	XM_011529310	RALGAPA2	..((.(((((((((.....((.&))......)))))))))..)).	7415	7437	0.846154	-17.1	1	0.00338666	0.412	0	0	-10.0445	13	22	9
hsa-miR-126-3p	XM_011529539	HLCS	.....((((((((.....((((&)))))))))))).	3572	3585	0.846154	-15.4	1	0.000401277	0.574	0	0	-15.4909	12	13	12
hsa-miR-126-3p	XM_011529740	TTC3	..(..((((((((......((.&))......))))))))..).	6216	6236	1	-16.1	1	0.000343462	0.441	0	0	-13.9334	11	20	8
hsa-miR-126-3p	XM_011529832	RFPL2	((...((((((((.(((((((.&)))))))))....))))))..)).	2530	2554	0.846154	-17.9	1	0.0113576	0.662	0	0	-13.503	17	24	9
hsa-miR-126-3p	XM_011531684	MMAA	..((((.(((((((((((((((&))))))))))))))).)))).	2787	2808	0.884615	-24.3	1	0.0109362	0.676	0	0	-6.50069	19	21	15
hsa-miR-126-3p	XM_011531897	GRSF1	(((((((.((((.((((.....&.)))))))).)))).))).	2345	2369	0.923077	-16.3	1	2.17e-06	0.515	0	0	-7.54034	15	19	8
hsa-miR-126-3p	XM_011531975	NR3C2	..(((((((((((.........&.))))))))))).	5390	5423	0.923077	-18.1	1	0.0185401	0.632	0	0	-6.78234	11	13	11
hsa-miR-126-3p	XM_011532224	FAM160A1	..(((((((((((((((((((.&)))).)))))).))))))))).	3830	3852	0.923077	-21.2	1	0.000241945	0.382	0	0	-4.957	19	22	9
hsa-miR-126-3p	XM_011532224	FAM160A1	(((.(((.((((((........&)))))).)))))).	7129	7143	0.923077	-16.9	1	0.00140445	0.529	0	0	-10.2517	12	14	6
hsa-miR-126-3p	XM_011533291	CXCR6	.....(((((((....((((((&))))))))))))).	1751	1765	0.923077	-15.5	1	0.000745768	0.529	0	0	-16.7801	13	14	13
hsa-miR-126-3p	XM_011533705	MAP4	((.(.((((((((.....((((&.))))...))))))))).)).	8709	8745	0.846154	-19	1	0.000453748	0.368	0	0	-11.4395	15	21	9
hsa-miR-126-3p	XM_011534593	RNF130	((.((((((((((.....(((.&)))...)))))))))))).	3374	3393	0.923077	-17.1	1	0.0497123	0.5	0	0	-7.32045	15	19	12
hsa-miR-126-3p	XM_011535818	LIN28B	((.((((((.((((((..((((&))))...)))))).)))))).)).	4114	4138	0.923077	-17.8	1	0.0044776	0.559	0	0	-6.73762	18	24	6
hsa-miR-126-3p	XM_011536563	ATG14	..((((((((((..........&)))))))))).	1574	1585	0.846154	-14.9	1	8.12e-05	0.5	0	0	-8.07147	10	11	10
hsa-miR-126-3p	XM_011536908	EXD2	.(((((((((.(((....(((.&))).)))))))))))).	3114	3131	0.846154	-16.1	1	3.61e-05	0.456	0	0	-7.5866	15	17	12
hsa-miR-126-3p	XM_011537903	NEDD1	.....(((((((.((((((((.&))))))))))))))).	1889	1905	0.846154	-16.2	1	0.00820991	0.647	0	0	-14.9547	15	16	15
hsa-miR-126-3p	XM_011537946	PRICKLE1	..(..((((((((((((.....&))))))))))))..).	3517	3533	0.923077	-16.5	1	0.00261826	0.691	0	0	-12.1081	13	16	12
hsa-miR-126-3p	XM_011537947	PRICKLE1	..(..((((((((((((.....&))))))))))))..).	3748	3764	0.923077	-16.5	1	0.00261826	0.691	0	0	-12.1081	13	16	12
hsa-miR-126-3p	XM_011537986	ALDH1L2	...((((((((((((.......&)))))))))))).	3332	3345	0.923077	-16.9	1	0.000520648	0.632	0	0	-6.74759	12	13	12
hsa-miR-126-3p	XM_011538238	RACGAP1	((.((((.((((..((((.((.&)))))))))).)))).)).	2330	2349	0.846154	-17.9	1	2.67e-05	0.515	0	0	-9.95472	16	19	10
hsa-miR-126-3p	XM_011541526	ROR1	((((((((((((((.((((((.&))))))...))))))))))..)))).	3792	3818	0.846154	-19.4	1	5.59e-05	0.515	0	0	-4.67302	20	26	10
hsa-miR-126-3p	XM_011542498	PLPPR4	..((((((((((..........&)))))))))).	3670	3681	1	-18.2	1	0.00211687	0.721	0	0	-8.07147	10	11	10
hsa-miR-126-3p	XM_011542790	DDX25	..(((((((((...........&))))))))).	1626	1636	1	-15.7	1	0.0247322	0.647	0	0	-11.4183	9	10	9
hsa-miR-126-3p	XM_011542791	DDX25	..(((((((((...........&))))))))).	1737	1747	1	-15.7	1	0.0247322	0.647	0	0	-11.4183	9	10	9
hsa-miR-126-3p	XM_011542933	GRAMD1B	(((((((((((...........&))))))))))).	5754	5766	0.846154	-17.3	1	0.0124936	0.471	0	0	-10.3988	11	12	11
hsa-miR-126-3p	XM_011542933	GRAMD1B	..(((((.((((((...((((.&)))))))))).))))).	3256	3273	0.846154	-17.1	1	0.000998134	0.618	0	0	-8.23913	15	17	10
hsa-miR-126-3p	XM_011543055	ZC3H12C	..((((.((((((((..((((.&))))..)))))))).)))).	7778	7798	1	-21.1	1	0.0090779	0.574	0	0	-6.73374	16	20	8
hsa-miR-126-3p	XM_011543250	EFNA5	.....(((((((((((......&))))))))))).	3277	3289	0.846154	-15.4	1	0.0683242	0.647	0	0	-13.6656	11	12	11
hsa-miR-126-3p	XM_011543393	ARSB	((...(((((((.((((((((.&)))))))))))))))...)).	1682	1703	0.923077	-17.4	1	0.0187581	0.632	0	0	-13.9353	17	21	15
hsa-miR-126-3p	XM_011543618	ANKDD1B	..(((((((((((.....(((.&))))).))))))))).	2106	2122	0.923077	-16.7	1	0.0221875	0.691	0	0	-6.78234	14	16	9
hsa-miR-126-3p	XM_011543830	MTMR9	.....((((((((((((.((((&)))).)))))))))))).	7077	7095	0.923077	-18.7	1	0.0180796	0.676	0	0	-13.6656	16	18	12
hsa-miR-126-3p	XM_011544192	TRIM67	(((((((((((((..(((.((.&)).)))......))))))))))))).	7441	7467	0.846154	-18.7	1	0.00428393	0.574	0	0	-5.52986	18	26	13
hsa-miR-126-3p	XM_011544512	NRG1	((((.((((((((.........&)))))))).)))).	4254	4268	1	-16.5	1	0.000482226	0.559	0	0	-9.88195	12	14	8
hsa-miR-126-3p	XM_011545913	SCNN1B	..(((((((((...........&))))))))).	2273	2283	1	-15.7	1	0.00219358	0.515	0	0	-11.4183	9	10	9
hsa-miR-126-3p	XM_017000868	TARDBP	..(((((((((((((((.((((&.)))).)))))))))...........................)))))).	1997	2074	0.923077	-18.8	1	0.028055	0.559	0	0	-4.957	19	49	9
hsa-miR-126-3p	XM_017001180	KCNT2	.((((((((((((.........&.)))))).)))))).	3083	3104	0.846154	-16.6	1	0.00304075	0.618	0	0	-5.61866	12	15	6
hsa-miR-126-3p	XM_017001479	PIK3CD	..(((((.(((((......(((&)))......)))))))))).	5065	5085	0.846154	-17.2	1	7.14e-07	0.368	0	0	-9.09597	13	20	10
hsa-miR-126-3p	XM_017001483	PIK3CD	..(((((.(((((......(((&)))......)))))))))).	4907	4927	0.846154	-17.2	1	7.14e-07	0.368	0	0	-9.09597	13	20	10
hsa-miR-126-3p	XM_017001588	SUSD4	((((((((((((((..(((((.&)))))..)))))))))))))).	2398	2420	1	-19.4	1	3.88e-05	0.574	0	0	-4.90607	19	22	14
hsa-miR-126-3p	XM_017001812	TMEM234	..((((((((((((((..(((.&)))))))))..)))))))).	672	692	1	-19.2	1	1.14e-05	0.5	0	0	-4.957	17	20	9
hsa-miR-126-3p	XM_017001914	POGK	..(((((.((((((..((((..&))))..))))))))))).	5420	5438	1	-15.9	1	0.00337975	0.603	0	0	-8.23913	15	18	11
hsa-miR-126-3p	XM_017002208	TLR5	(((.(((((((((.((..(((.&))).)).))))))))).))).	4849	4870	0.923077	-16.2	1	0.00223584	0.5	0	0	-7.82644	17	21	9
hsa-miR-126-3p	XM_017002556	ZBTB37	......(((((((((((((...&))))))))))))).	6658	6672	0.846154	-16.1	0	0.0102819	0.676	0	0	-15.5666	13	14	13
hsa-miR-126-3p	XM_017002743	FUBP1	..(((((((((((((((.....&)))))))))).))))).	2408	2425	1	-18.5	1	0.00113212	0.735	0	0	-4.957	15	17	10
hsa-miR-126-3p	XM_017003171	STK25	..((.((((((((((((.(((.&))).))))))))))))..)).	1553	1574	0.846154	-24.5	1	3.74e-06	0.309	0	0	-9.07604	17	21	12
hsa-miR-126-3p	XM_017003271	OSBPL6	((((((((((((((........&))))))).))))))).	5722	5738	0.846154	-16.9	1	0.000142748	0.632	0	0	-4.90607	14	16	7
hsa-miR-126-3p	XM_017005003	MAP3K19	..((((.(((((((((((((..&.))))))))))))).)))).	4855	4892	0.923077	-19.7	1	0.0772389	0.691	0	0	-6.50069	17	20	13
hsa-miR-126-3p	XM_017005753	C3orf22	.(((.((((((((((.......&))))))))))..))).	5427	5443	1	-18.2	1	5.12e-08	0.338	0	0	-8.14541	13	16	10
hsa-miR-126-3p	XM_017005793	SPTSSB	...((((((.((((((((((..&)))))))))))))))).	2038	2055	0.897436	-16.4	1	3.29e-06	0.647	0	0	-7.75705	16	17	16
hsa-miR-126-3p	XM_017006472	MYLK	((((.(((((((((........&.))))))))))))).	1187	1234	0.923077	-16.4	1	0.00153261	0.588	0	0	-9.02511	13	15	13
hsa-miR-126-3p	XM_017007120	NR2C2	..(((((((((((.........&)))))).))))).	3675	3688	0.846154	-16.1	1	3.17e-05	0.426	0	0	-6.78234	11	13	6
hsa-miR-126-3p	XM_017007395	CBLB	((((((((((((..........&.)))))))))))).	4870	4896	0.923077	-16.2	1	0.000603474	0.544	0	0	-7.05204	12	14	12
hsa-miR-126-3p	XM_017007529	SLC4A7	..((((((((.((((((.....&.)))))).)))))))).	4356	4385	1	-19.8	1	0.000223354	0.647	0	0	-7.78178	14	17	8
hsa-miR-126-3p	XM_017008158	APBB2	..(((((((((((.........&.))))))))))).	4743	4763	0.846154	-18.4	1	0.0386216	0.574	0	0	-6.78234	11	13	11
hsa-miR-126-3p	XM_017008352	LARP1B	((.((((((((((((.......&)))))))))))).)).	2291	2307	1	-18.1	1	0.0161923	0.574	0	0	-5.72816	14	16	12
hsa-miR-126-3p	XM_017008727	ABLIM2	..(((((((((((.((((((((&)))))))).))))))))...))).	3077	3101	0.923077	-19.6	1	0.0010503	0.675	0	0	-5.81384	19	24	8
hsa-miR-126-3p	XM_017009201	EBF1	..((((((.(((...(((((((&))))))).))).)))))).	24335	24354	0.846154	-19	1	0.00230752	0.574	0	0	-8.89481	16	19	7
hsa-miR-126-3p	XM_017009863	MCTP1	(((((((.((((((((..((((&)))).))))))))))))))).	2863	2884	0.846154	-18.8	1	0.000989627	0.632	0	0	-6.25121	19	21	15
hsa-miR-126-3p	XM_017010241	TAF8	..((((((((.((.........&)))))))))).	1042	1053	0.846154	-14.9	1	2.66e-05	0.485	0	0	-9.60711	10	11	10
hsa-miR-126-3p	XM_017011414	PRPF4B	..((((((((((((((......&.)))))))))))))).	6606	6630	0.846154	-16.9	1	0.0123581	0.691	0	0	-4.957	14	16	14
hsa-miR-126-3p	XM_017011881	PAXIP1	(((((((((((((.........&))))..))))))))).	4779	4795	0.923077	-17.6	1	4.69e-06	0.309	0	0	-5.76291	13	16	9
hsa-miR-126-3p	XM_017012416	COA1	((.(.((((((((...(((((.&)))))..)))))))).).)).	1649	1670	0.846154	-18.4	1	0.08871	0.632	0	0	-11.4395	16	21	8
hsa-miR-126-3p	XM_017012416	COA1	((((.(((((((..........&))))))))))).	1871	1883	0.846154	-15.1	1	1.65e-05	0.603	0	0	-11.1711	11	12	11
hsa-miR-126-3p	XM_017012594	CYREN	((((((((((((((........&.))))))))))).))).	4916	4939	0.923077	-17.6	1	6.19e-05	0.544	0	0	-4.90607	14	17	11
hsa-miR-126-3p	XM_017013603	NTAQ1	..((((((((.(((........&))))))))))).	1557	1569	0.846154	-16.4	1	0.000102921	0.471	0	0	-8.75027	11	12	11
hsa-miR-126-3p	XM_017015098	TSC1	(((((((((((...........&))))))))))).	5235	5247	1	-19.4	1	0.00467938	0.529	0	0	-10.3988	11	12	11
hsa-miR-126-3p	XM_017015721	CREM	((.(((((((((..........&.))))))))).)).	1711	1727	0.846154	-17.5	1	4.41e-07	0.382	0	0	-8.60958	11	14	9
hsa-miR-126-3p	XM_017015722	CREM	((.(((((((((..........&.))))))))).)).	1675	1691	0.846154	-17.5	1	4.41e-07	0.382	0	0	-8.60958	11	14	9
hsa-miR-126-3p	XM_017015723	CREM	((.(((((((((..........&.))))))))).)).	2077	2093	0.846154	-17.5	1	4.41e-07	0.382	0	0	-8.60958	11	14	9
hsa-miR-126-3p	XM_017016064	PTPN20	..(((((((((((((((((((.&))))))))))...............))))))))).	1311	1346	1	-20.3	1	0.00891976	0.735	0	0	-4.957	19	35	10
hsa-miR-126-3p	XM_017017146	CHEK1	.(((((((((((((........&.))))))))))))).	1846	1879	0.923077	-16.7	1	0.0236887	0.735	0	0	-4.76182	13	15	13
hsa-miR-126-3p	XM_017018050	GRAMD1B	(((((((((((...........&))))))))))).	5359	5371	0.846154	-17.3	1	0.0124936	0.471	0	0	-10.3988	11	12	11
hsa-miR-126-3p	XM_017018050	GRAMD1B	..(((((.((((((...((((.&)))))))))).))))).	2861	2878	0.846154	-17.1	1	0.000998134	0.618	0	0	-8.23913	15	17	10
hsa-miR-126-3p	XM_017018074	LRRC4C	.......((((((.((((((((&)))))))).)))))).	11233	11249	0.846154	-16.4	0	0.012223	0.75	0	0	-17.9671	14	16	8
hsa-miR-126-3p	XM_017018076	LRRC4C	.......((((((.((((((((&)))))))).)))))).	11201	11217	0.846154	-16.4	0	0.012223	0.75	0	0	-17.9671	14	16	8
hsa-miR-126-3p	XM_017018188	STX3	(((((((((.(((.........&))).))))))))).	1574	1588	1	-17.4	1	0.000328581	0.588	0	0	-7.00542	12	14	9
hsa-miR-126-3p	XM_017018195	STX3	(((((((((.(((.........&))).))))))))).	1463	1477	1	-17.4	1	0.000328581	0.588	0	0	-7.00542	12	14	9
hsa-miR-126-3p	XM_017018477	ZC3H12C	..((((.((((((((..((((.&))))..)))))))).)))).	12426	12446	1	-21.1	1	0.0090779	0.574	0	0	-6.73374	16	20	8
hsa-miR-126-3p	XM_017019175	FBXW8	..(((((.((((((..((((((&)))))))))))).))))).	2119	2138	0.846154	-16.9	1	2.41e-05	0.5	0	0	-8.23913	17	19	12
hsa-miR-126-3p	XM_017020074	PPFIBP1	((((((((((.(((..((((..&.))))..))).)))))))))).	3371	3412	0.846154	-17.4	1	0.000239331	0.574	0	0	-7.73085	17	22	10
hsa-miR-126-3p	XM_017020302	GPC6	((((.((((((((.........&)))))))).)))).	2718	2732	0.846154	-15.3	1	0.000154862	0.441	0	0	-9.88195	12	14	8
hsa-miR-126-3p	XM_017020848	DCLK1	(((((((((((((((...(((.&.)))..)))))))..)))))))).	4762	4803	0.923077	-19.9	1	0.000970167	0.706	0	0	-4.17062	18	24	8
hsa-miR-126-3p	XM_017020882	TBC1D4	........(((((((((((((.&))))))))))))).	4076	4090	0.923077	-18.8	0	0.381818	0.735	0	0	-19.4239	13	14	13
hsa-miR-126-3p	XM_017021103	SYNE2	(((((((....((((((((((.&))))))))))......))))))).	3384	3408	0.846154	-18.9	1	0.0110811	0.676	0	0	-11.3749	17	24	10
hsa-miR-126-3p	XM_017021353	SERPINA10	((((.((((((((.........&)))))))))))).	2137	2150	0.923077	-16.3	1	0.000649363	0.515	0	0	-9.88195	12	13	12
hsa-miR-126-3p	XM_017021421	EXD2	.(((((((((.(((....(((.&))).)))))))))))).	3061	3078	0.846154	-16.1	1	3.61e-05	0.456	0	0	-7.5866	15	17	12
hsa-miR-126-3p	XM_017022254	NTRK3	...(((((((((((.....((.&)).....))))))))))).	9473	9492	0.846154	-17.5	1	0.00835657	0.632	0	0	-7.48304	13	19	11
hsa-miR-126-3p	XM_017022283	SCAPER	((.(((((((((((........&.))))))))).)).)).	4913	4936	0.923077	-16.2	1	0.000440091	0.618	0	0	-6.46361	13	17	9
hsa-miR-126-3p	XM_017023241	ABCC1	((((((((((((((........&)))))))))).)))).	5481	5497	0.923077	-17.6	1	0.00153233	0.618	0	0	-4.90607	14	16	10
hsa-miR-126-3p	XM_017023526	SCNN1B	..(((((((((...........&))))))))).	2183	2193	1	-15.7	1	0.00219358	0.515	0	0	-11.4183	9	10	9
hsa-miR-126-3p	XM_017023896	LITAF	((((((((((.(((........&))))))))))))).	1782	1796	1	-17.3	1	1.64e-05	0.515	0	0	-7.73085	13	14	13
hsa-miR-126-3p	XM_017024344	TRIM65	..((((((((.(((....((((&.))))..))))))))))).	1019	1049	0.846154	-19.7	1	5.36e-05	0.353	0	0	-8.75027	15	19	11
hsa-miR-126-3p	XM_017024513	ENDOV	..(((((((((.((........&)).))))))))).	1106	1119	0.846154	-17.1	1	1.77e-06	0.412	0	0	-9.2723	11	13	9
hsa-miR-126-3p	XM_017026033	CHST9	..((((.((((((((.......&.)))))))).)))).	7485	7504	0.846154	-16	1	0.0278703	0.485	0	0	-6.73374	12	15	8
hsa-miR-126-3p	XM_017027006	PSG9	((.(.(((((((((((......&))))))))))).).)).	1566	1583	0.846154	-15.2	1	0.00954546	0.559	0	0	-9.61415	14	17	11
hsa-miR-126-3p	XM_017027357	ELOF1	.(((((((((((((........&))))))).)))))).	574	589	0.923077	-19	1	1.57e-05	0.324	0	0	-4.76182	13	15	7
hsa-miR-126-3p	XM_017027358	ELOF1	.(((((((((((((........&))))))).)))))).	714	729	0.923077	-19	1	1.57e-05	0.324	0	0	-4.76182	13	15	7
hsa-miR-126-3p	XM_017027359	ELOF1	.(((((((((((((........&))))))).)))))).	631	646	0.923077	-19	1	1.57e-05	0.324	0	0	-4.76182	13	15	7
hsa-miR-126-3p	XM_017028251	ADARB1	.((((((((.(((....((((.&))))..))).)))))))).	6443	6462	0.846154	-18	1	0.000100602	0.559	0	0	-6.86117	15	19	8
hsa-miR-126-3p	XM_017028283	RCAN1	((.(.(((((((((........&))))))))).).)).	1248	1263	0.923077	-17.1	1	0.000848789	0.471	0	0	-10.5826	12	15	9
hsa-miR-126-3p	XM_017028500	SYNJ1	(((((((((((......((((.&)))))))))).))))).	6291	6308	0.846154	-16	1	0.000899935	0.662	0	0	-10.3988	15	17	10
hsa-miR-126-3p	XM_017028505	SYNJ1	(((((((((((......((((.&)))))))))).))))).	9367	9384	0.846154	-16	1	0.000899935	0.662	0	0	-10.3988	15	17	10
hsa-miR-126-3p	XM_017028673	TTC28	..((.(((((((((((......&))))))))))))).	9800	9814	0.846154	-16.8	1	1.8e-05	0.529	0	0	-9.07604	13	14	13
hsa-miR-126-3p	XM_017028756	TMEM184B	..((..((((((((....(((.&)))...))))))))..)).	1524	1543	0.846154	-16.2	1	0.0014095	0.456	0	0	-11.9455	13	19	8
hsa-miR-126-3p	XM_017029223	SLC9A6	.(((((((((((..........&))))))))))).	3372	3384	0.846154	-16	1	0.00511485	0.618	0	0	-6.90779	11	12	11
hsa-miR-126-3p	XM_017029224	SLC9A6	.(((((((((((..........&))))))))))).	3501	3513	0.846154	-16	1	0.00511485	0.618	0	0	-6.90779	11	12	11
hsa-miR-126-3p	XM_017029423	RPS6KA6	..(((((((((((.((((((..&.)))))))))))))).))).	7575	7621	0.923077	-19.3	1	0.0104127	0.647	0	0	-5.81384	17	20	14
hsa-miR-126-3p	XM_017029475	NHSL2	..((((.((((((.(((((((.&))))))))))))).)))).	12782	12801	1	-21.2	1	4.42e-05	0.544	0	0	-7.35753	17	19	13
hsa-miR-126-3p	XM_017029476	NHSL2	..((((.((((((.(((((((.&))))))))))))).)))).	8899	8918	1	-21.2	1	4.42e-05	0.544	0	0	-7.35753	17	19	13
hsa-miR-126-3p	XM_017029476	NHSL2	..((((((.((((.........&)))))))))).	8451	8462	0.923077	-15.2	1	0.00019578	0.632	0	0	-7.83873	10	11	10
hsa-miR-126-3p	XM_017029787	XG	..((((((((((..........&.)))))))))).	1993	2031	0.923077	-16.8	1	0.00012196	0.544	0	0	-8.07147	10	12	10
hsa-miR-126-3p	XM_024446449	PRKN	..(((((((((((..(((((((&.))))))).))))))))))).	3331	3381	0.923077	-23	1	1.13e-08	0.412	0	0	-6.54929	18	21	11
hsa-miR-126-3p	XM_024447005	CREB5	(((((((((((((...((((((&.)))))).))))))))))))).	4367	4410	1	-20.3	1	0.000603767	0.603	0	0	-5.76291	19	22	13
hsa-miR-126-3p	XM_024447113	PSD3	..(((((((((((.........&))))))))))).	7252	7264	1	-17.7	1	0.00284641	0.441	0	0	-6.78234	11	12	11
hsa-miR-126-3p	XM_024447377	HP1BP3	..(((((.(((((((...(.((&.)).)...)))))))))))).	4752	4788	0.923077	-17.2	1	0.00642607	0.441	0	0	-7.50368	15	21	12
hsa-miR-126-3p	XM_024447628	ARID4B	(((((((.((((((........&)))))).))))))).	3839	3854	0.923077	-16.8	1	0.000427962	0.647	0	0	-7.21971	13	15	7
hsa-miR-126-3p	XM_024448219	CAMK2G	..(((((((((((.........&)))))).))))).	3133	3146	0.846154	-16.1	1	0.00107169	0.426	0	0	-6.78234	11	13	6
hsa-miR-126-3p	XM_024448315	ENAH	..(((((..(.(((((((((..&))))))))))..))))).	4095	4113	0.846154	-15.8	1	0.0291137	0.588	0	0	-11.1518	15	18	10
hsa-miR-126-3p	XM_024448337	CHEK1	.(((((((((((((........&.))))))))))))).	2954	2987	0.923077	-16.7	1	0.0236887	0.735	0	0	-4.76182	13	15	13
hsa-miR-126-3p	XM_024448414	TMEM234	..((((((((((((((..(((.&)))))))))..)))))))).	672	692	1	-19.2	1	1.14e-05	0.5	0	0	-4.957	17	20	9
hsa-miR-126-3p	XM_024448902	TBC1D30	((((((((((((...(((.((.&)).)))...)))).)))))))).	3609	3632	0.846154	-18.2	1	0.00145294	0.426	0	0	-6.81899	17	23	8
hsa-miR-126-3p	XM_024449063	ANKS1B	..((((((((((..........&.)))))))))).	2964	2987	1	-17.8	1	8.7e-05	0.368	0	0	-8.07147	10	12	10
hsa-miR-126-3p	XM_024449064	ANKS1B	..((((((((((..........&.)))))))))).	2263	2286	1	-17.8	1	8.7e-05	0.368	0	0	-8.07147	10	12	10
hsa-miR-126-3p	XM_024449508	ESRRB	..((.(((((((((........&.))))))))).)).	3701	3749	0.923077	-16.7	1	0.00120027	0.529	0	0	-10.0445	11	14	9
hsa-miR-126-3p	XM_024449509	ESRRB	..((.(((((((((........&.))))))))).)).	2533	2581	0.923077	-16.7	1	0.00120027	0.529	0	0	-10.0445	11	14	9
hsa-miR-126-3p	XM_024449577	RAB15	.(((((((.(((..........&)))))))))).	1091	1102	0.923077	-15	1	0.00283313	0.412	0	0	-7.96418	10	11	10
hsa-miR-126-3p	XM_024449736	STON2	.(((((((((((.....((((.&))))....))))))))))).	3525	3545	1	-18.6	1	0.00615753	0.691	0	0	-6.90779	15	20	11
hsa-miR-126-3p	XM_024449966	PAQR5	..((.(((.(((((((.((((.&)))))))))))))).)).	1751	1769	0.846154	-17	1	0.0181621	0.735	0	0	-10.1324	16	18	14
hsa-miR-126-3p	XM_024450302	ZBTB37	......(((((((((((((...&))))))))))))).	6568	6582	0.846154	-16.1	0	0.0102819	0.676	0	0	-15.5666	13	14	13
hsa-miR-126-3p	XM_024450671	SELENBP1	..((((.(((((((((((.(((&)))))))))))))).)))).	2187	2207	0.923077	-21.6	1	0.00954925	0.529	0	0	-6.50069	18	20	14
hsa-miR-126-3p	XM_024451243	YES1	...((((((((((((...((((&))))...)))))))))))).	3051	3071	0.923077	-20.1	1	0.00041894	0.618	0	0	-6.74759	16	20	12
hsa-miR-126-3p	XM_024451245	YES1	...((((((((((((...((((&))))...)))))))))))).	2604	2624	0.923077	-20.1	1	0.00041894	0.618	0	0	-6.74759	16	20	12
hsa-miR-126-3p	XM_024451629	WIZ	..((((((((.(((........&.))))))))))).	4631	4650	0.846154	-16.3	1	0.0054492	0.397	0	0	-8.75027	11	13	11
hsa-miR-126-3p	XM_024452141	ABCG1	..((((((((((((........&)))))))))))).	5860	5873	0.923077	-19.6	1	0.000354306	0.353	0	0	-5.9255	12	13	12
hsa-miR-126-3p	XM_024452251	PMM1	((((((((((((((........&)))))).....)))))))).	1260	1280	0.923077	-18.3	1	0.00214597	0.368	0	0	-4.90607	14	20	8
hsa-miR-126-3p	XM_024452302	LARGE1	((.(((((((((..........&.))))))))).)).	2106	2128	1	-16.2	1	0.0105369	0.529	0	0	-8.60958	11	14	9
hsa-miR-126-3p	XM_024453751	TBL1XR1	..(((((((........(((((&))))).......))))))).	5779	5799	0.923077	-15.2	1	0.0101078	0.603	0	0	-15.4856	12	20	7
hsa-miR-126-3p	NM_014580	SLC2A8	..(.(((((((((((.......&)))))))))))).	1997	2010	0.846154	-15.4	1	0.0213084	0.456	-0.1513	-0.0786408	-8.22207	12	13	12
hsa-miR-126-3p	NM_014613	FAF2	..((((((.((.((((.((((.&)))).)))))))))))).	4250	4268	0.923077	-17.6	1	0.00160736	0.485	1.57373	0.65292	-9.36019	16	18	12
hsa-miR-126-3p	NM_014631	SH3PXD2A	..(((((((((((((.......&.))))))))))))).	9262	9319	1	-22.3	1	0.00017947	0.456	2.55205	2.16041	-5.19005	13	15	13
hsa-miR-126-3p	NM_014661	FAM53B	((.((((((((((((.......&.)))))))))))))).	4797	4832	0.846154	-18.9	1	1.64e-05	0.412	4.91593	3.20511	-5.72816	14	16	14
hsa-miR-126-3p	NM_014681	DHX34	.......(((((((((.((((.&)))).))))))))).	4286	4301	0.923077	-18.3	0	8.95e-06	0.603	-0.0415193	-0.130971	-17.1102	13	15	9
hsa-miR-126-3p	NM_014687	RUBCN	((.(((((((((((((.(((..&.))).))))))))).)))).)).	4644	4677	1	-18.6	1	0.00245873	0.456	0.369625	0.172657	-5.49511	18	23	9
hsa-miR-126-3p	NM_014688	USP6NL	(((((((((((...........&))))))))))).	6018	6030	1	-17.6	1	6.75e-06	0.5	-0.416884	0.379862	-10.3988	11	12	11
hsa-miR-126-3p	NM_014703	DCAF1	..(((((((.((.((((.....&)))).)).))))))).	5873	5889	0.846154	-16.1	1	0.000214524	0.412	1.8305	1.15975	-7.48864	13	16	7
hsa-miR-126-3p	NM_014717	ZNF536	..((((((((.((((((((((.&)))).......))).))).)))))))).	4213	4241	0.846154	-17.9	1	0.00835332	0.632	2.26399	1.77094	-7.78178	18	28	8
hsa-miR-126-3p	NM_014732	KIAA0513	..(((((((((((.........&.))))))))))).	7073	7109	0.884615	-19.9	1	0.000424732	0.471	-1.15283	-0.844383	-6.78234	11	13	11
hsa-miR-126-3p	NM_014737	RASSF2	.(((((((((((..........&))))).)))))).	2021	2034	0.923077	-15.6	1	0.000523953	0.5	-0.436181	-0.192916	-6.90779	11	13	6
hsa-miR-126-3p	NM_014771	RNF40	(((((((((..((......((.&.)).....)).))))))))).	4985	5024	0.923077	-17.4	1	8.31e-05	0.412	-0.535961	0.023156	-9.83019	13	21	9
hsa-miR-126-3p	NM_014773	DELE1	..((((((((((((....(((.&)))....)))))))))).)).	2743	2764	0.846154	-20	1	4.12e-05	0.441	-0.528631	-0.0880597	-5.9255	15	21	10
hsa-miR-126-3p	NM_014776	GIT2	..((((((((.((.........&)).)))))))).	4534	4546	0.923077	-15.1	1	0.000636118	0.5	5.63701	5.15236	-9.60711	10	12	8
hsa-miR-126-3p	NM_014779	TSC22D2	..(((((((((((((...(((.&.)))..))))))))))))).	3991	4030	1	-19.2	1	0.0297868	0.691	5.13059	3.70584	-5.19005	16	20	13
hsa-miR-126-3p	NM_014796	TESPA1	((.((((((((((.........&)))))))))))).	3384	3397	0.923077	-15.2	1	0.0171352	0.471	1.27447	2.15789	-7.32045	12	13	12
hsa-miR-126-3p	NM_014822	SEC24D	..(((((.((((((.(((.((.&)).))).))))))))))).	3472	3491	0.923077	-17.1	1	0.000230983	0.632	0.855308	1.44308	-8.00609	16	19	11
hsa-miR-126-3p	NM_014826	CDC42BPA	..((((((((((((((((....&.))))))))))).))))).	8645	8691	0.923077	-17.7	1	0.00896416	0.721	4.98943	5.60697	-4.957	16	19	11
hsa-miR-126-3p	NM_014832	TBC1D4	........(((((((((((((.&))))))))))))).	5063	5077	1	-18.8	0	0.381818	0.735	4.06702	3.83139	-19.4239	13	14	13
hsa-miR-126-3p	NM_014832	TBC1D4	.(((.(((((((...((((((.&))))))....))))).)).))).	6590	6613	0.846154	-17.3	1	0.0115598	0.515	6.18245	4.47567	-10.7938	16	23	6
hsa-miR-126-3p	NM_014839	PLPPR4	..((((((((((..........&)))))))))).	3522	3533	1	-18.2	1	0.00211687	0.721	0.0098999	0.350844	-8.07147	10	11	10
hsa-miR-126-3p	NM_014851	KLHL21	..((((.((((((((((.(((.&))).))))))))))...)))).	3412	3434	0.846154	-18.1	1	0.00769548	0.397	3.80296	4.40476	-6.50069	17	22	10
hsa-miR-126-3p	NM_014873	LPGAT1	..((((((((.((((.......&)))))))))))).	6824	6837	0.846154	-15.3	1	0.0318464	0.647	1.25012	4.31133	-8.01482	12	13	12
hsa-miR-126-3p	NM_014909	VASH1	((.((((((.((((........&)))).)))))).)).	2726	2741	0.923077	-15.9	1	0.00380916	0.544	0.0298278	0.13727	-7.70612	12	15	6
hsa-miR-126-3p	NM_014910	ZNF507	..((((((((((..........&)))))))))).	4439	4450	1	-18.1	1	0.000555205	0.544	0.904669	0.2299	-8.07147	10	11	10
hsa-miR-126-3p	NM_014911	AAK1	((((((((.((((((((((...&))))))..)))).)))))))).	21050	21072	0.846154	-16.2	1	4.94e-05	0.647	0.590855	1.15291	-4.99396	18	22	8
hsa-miR-126-3p	NM_014917	NTNG1	..(((((...(((((.(((((.&)))))..)))))....))))).	2353	2375	0.846154	-17.7	1	1.77e-05	0.559	2.98387	2.60071	-9.80258	15	22	5
hsa-miR-126-3p	NM_014921	ADGRL1	((.(((((.((((.....(((.&)))..))))))))).)).	4742	4760	0.846154	-16.9	1	0.000189921	0.324	5.53187	4.42894	-8.37684	14	18	9
hsa-miR-126-3p	NM_014935	PLEKHA6	(((((((((..(((........&.)))...))))))))).	6134	6158	0.846154	-16.9	1	0.00139804	0.426	4.90579	3.03156	-8.97335	12	17	9
hsa-miR-126-3p	NM_014948	UBOX5	..((((((((((..........&)))))))))).	1905	1916	0.923077	-16.2	1	0.011567	0.426	-0.293087	-0.280022	-8.07147	10	11	10
hsa-miR-126-3p	NM_014950	ZBTB1	.......((((((((((((...&)))))))))))).	2694	2707	0.923077	-15.4	0	0.00234614	0.691	0.297866	0.0507769	-17.1102	12	13	12
hsa-miR-126-3p	NM_014951	ZNF365	..(((((((((((((..(((((&)))))..))))))).....)))))).	1975	2001	0.846154	-18.4	1	0.00180212	0.559	0.105774	0.139007	-5.19005	18	26	7
hsa-miR-126-3p	NM_014974	DIP2C	..((((((.((((.....((((&))))...)))).)))))).	6417	6436	0.846154	-20.6	1	3.85e-05	0.456	4.384	5.29182	-7.83873	14	19	6
hsa-miR-126-3p	NM_014974	DIP2C	..((((((((((.(((..(((.&))).))).)))))))))).	7335	7354	0.923077	-21.1	1	0.000149732	0.647	2.85085	4.07551	-6.24613	16	19	10
hsa-miR-126-3p	NM_014997	KLHDC10	..(((((.((((((....((((&.))))....)))))).))))).	2846	2880	0.846154	-21.5	1	0.000331216	0.382	-0.0690332	0.0272804	-8.23913	15	22	6
hsa-miR-126-3p	NM_014997	KLHDC10	..((((((((((..........&)))))))))).	2095	2106	0.923077	-16	1	0.00170572	0.574	0.120762	0.0668915	-8.07147	10	11	10
hsa-miR-126-3p	NM_014999	RAB21	..(((((((((...........&))))))))).	3141	3151	0.923077	-15.7	1	0.000590687	0.515	0.115149	0.0561044	-11.4183	9	10	9
hsa-miR-126-3p	NM_015011	MYO16	((((.((((((((((((.....&.)))))))))))))))).	6613	6663	0.923077	-19.8	1	6.39e-05	0.559	-0.345813	-0.0472246	-8.05661	16	18	16
hsa-miR-126-3p	NM_015041	CLUAP1	((((((((((((..........&))))).))))))).	3243	3257	1	-16	1	0.05239	0.706	-0.209113	0.0935453	-7.05204	12	14	7
hsa-miR-126-3p	NM_015042	ZNF609	..((.(((((((((((......&.))))))))))).)).	7286	7328	0.923077	-18.9	1	1.3e-05	0.397	0.183431	-0.0510083	-9.07604	13	16	11
hsa-miR-126-3p	NM_015100	POGZ	....((((((((((...(((((&))))).)))))))))).	5822	5839	0.876923	-16.1	1	0.000328057	0.647	3.82483	3.88571	-10.5151	15	17	10
hsa-miR-126-3p	NM_015106	RAD54L2	.(.((((.(((((((((..((.&.))..))))))))).)))).).	9438	9468	1	-21	1	1.16e-06	0.485	2.05779	0.763746	-7.6645	16	22	9
hsa-miR-126-3p	NM_015111	N4BP3	.(((.((((((((.........&)))))))).))).	5367	5380	0.923077	-15.1	1	0.000177341	0.485	-0.544677	-0.0468032	-9.7377	11	13	8
hsa-miR-126-3p	NM_015123	FRMD4B	...((((((((((.(((.((((&)))).))).)))))))))).	3857	3877	0.846154	-15.4	1	0.0408596	0.588	1.80808	3.48698	-7.37138	17	20	10
hsa-miR-126-3p	NM_015132	SNX13	..((((((((((((((((..(.&)..))))))))))).))))).	3706	3727	0.846154	-17.4	1	0.00623054	0.75	6.0943	4.99296	-4.957	17	21	11
hsa-miR-126-3p	NM_015144	ZCCHC14	..((((((((((..........&)))))))))).	5731	5742	0.923077	-16.4	1	0.0237302	0.603	3.38638	2.48669	-8.07147	10	11	10
hsa-miR-126-3p	NM_015146	SEPTIN8	(((((((((((((.........&.)))))))).))))).	4020	4052	1	-18.7	1	2.78e-06	0.456	5.2437	3.97032	-5.76291	13	16	8
hsa-miR-126-3p	NM_015149	RGL1	((((((((.(((((........&))))).)))))))).	4690	4705	0.846154	-16.3	1	0.0320253	0.691	-0.136147	0.0912051	-5.96246	13	15	8
hsa-miR-126-3p	NM_015151	DIP2A	..((.((((((.(((((((((.&)))).))))))))))))).	5886	5905	0.846154	-17.9	1	0.00145177	0.559	0.209341	0.194144	-12.4228	17	19	13
hsa-miR-126-3p	NM_015173	TBC1D1	....((((((((((........&)))))))))).	5115	5126	0.846154	-16.4	1	0.00011903	0.485	-0.0760144	-0.106477	-10.5151	10	11	10
hsa-miR-126-3p	NM_015177	DTX4	..(((((((((((.........&.)))))).))))).	5357	5379	1	-16.9	1	0.00296457	0.471	0.263935	0.472699	-6.78234	11	14	6
hsa-miR-126-3p	NM_015180	SYNE2	(((((((....((((((((((.&))))))))))......))))))).	21165	21189	0.923077	-18.9	1	0.0110811	0.676	-0.0026158	0.211958	-11.3749	17	24	10
hsa-miR-126-3p	NM_015191	SIK2	((..((((((((((........&))))))))))..)).	4639	4654	0.846154	-17.9	1	0.00220185	0.397	-0.811646	-0.170573	-9.49563	12	15	10
hsa-miR-126-3p	NM_015202	KATNIP	.((((((.((((((........&)))))).)))))).	6113	6127	0.923077	-17.9	1	9.04e-05	0.368	1.83972	1.1356	-7.07546	12	14	6
hsa-miR-126-3p	NM_015203	RPRD2	..((((((((.((((.......&)))))))))))).	5928	5941	0.846154	-14.9	1	0.0448115	0.691	0.27857	0.21934	-8.01482	12	13	12
hsa-miR-126-3p	NM_015230	ARAP2	((((((((.(((((........&))))).)))))))).	6500	6515	0.923077	-17	1	0.0118294	0.632	0.364052	0.349637	-5.96246	13	15	8
hsa-miR-126-3p	NM_015241	MICAL3	(((((((.(((.(.........&).))).))))))).	6821	6835	0.923077	-16.6	1	0.000138455	0.382	5.38149	4.25311	-11.4234	11	14	7
hsa-miR-126-3p	NM_015245	ANKS1A	(((((((((((((((((((((.&))))))))))))))))))))).	6035	6057	0.961538	-27.4	1	2.24e-05	0.603	1.49286	1.79497	-3.93757	21	22	21
hsa-miR-126-3p	NM_015254	KIF13B	((((((((.((((((.......&))))))..)))))))).	7580	7597	0.923077	-17.2	1	0.000123447	0.412	3.69173	4.88433	-5.22701	14	17	8
hsa-miR-126-3p	NM_015279	TBC1D30	((((((((((((...(((.((.&)).)))...)))).)))))))).	3291	3314	0.846154	-18.2	1	0.00145294	0.426	0.370283	-0.296569	-6.81899	17	23	8
hsa-miR-126-3p	NM_015310	PSD3	..(((((((((((.........&))))))))))).	5966	5978	1	-17.7	1	0.00284641	0.441	-0.0795528	0.0584986	-6.78234	11	12	11
hsa-miR-126-3p	NM_015321	CRTC1	.(.((((((((((.........&)))))))))).).	3097	3110	0.846154	-18.5	1	0.000313341	0.353	-0.679415	-0.453852	-7.1762	11	13	10
hsa-miR-126-3p	NM_015355	SUZ12	.(((((((((((((...(((((&.))))))))))))..)))))).	3154	3202	1	-19.2	1	0.0104448	0.691	1.84642	1.55122	-4.76182	18	22	12
hsa-miR-126-3p	NM_015384	NIPBL	.((((((((((.(.........&).)))))))))).	8937	8950	0.923077	-18	1	2.75e-05	0.397	3.60247	3.60898	-8.96547	11	13	10
hsa-miR-126-3p	NM_015409	EP400	(((((((.(.(((.........&.))).).))))))).	10386	10430	0.846154	-17	1	0.0099385	0.441	-1.78683	-0.595047	-9.31905	11	15	7
hsa-miR-126-3p	NM_015415	MPC2	..(((.((((((((((.((((.&))))..))))))).))).))).	1621	1643	0.846154	-17.2	1	0.110767	0.662	0.549398	1.69489	-6.85796	17	22	7
hsa-miR-126-3p	NM_015429	ABI3BP	..((((((((((((.....((.&))....)))))))))))).	3481	3500	0.846154	-16.8	1	0.00786398	0.691	2.08893	2.20241	-5.9255	14	19	12
hsa-miR-126-3p	NM_015458	MTMR9	.....((((((((((((.((((&)))).)))))))))))).	6625	6643	0.923077	-18.7	1	0.0180796	0.676	1.27289	1.68434	-13.6656	16	18	12
hsa-miR-126-3p	NM_015476	TPGS2	..((.((.((((((((((((((&))))))))).))))))).)).	1494	1515	0.923077	-15.2	1	0.00629943	0.647	0.358427	0.242411	-11.3897	18	21	9
hsa-miR-126-3p	NM_015490	SEC31B	.(((.((((((((.........&))))))))))).	4185	4197	0.846154	-14.9	1	0.00513471	0.471	0.977016	2.83186	-9.7377	11	12	11
hsa-miR-126-3p	NM_015514	NGDN	..(((((.((((((........&)))))).))))).	1264	1277	0.923077	-15.8	1	0.00220616	0.456	-0.393962	-0.0646309	-8.23913	11	13	6
hsa-miR-126-3p	NM_015534	ZZZ3	..(((((((((((((((((((.&)))))).))))))).)))))).	5594	5616	0.846154	-19.7	1	0.000882712	0.676	2.27021	2.78104	-4.957	19	22	7
hsa-miR-126-3p	NM_015534	ZZZ3	.((((((((((((.........&)))))))))))).	3820	3833	0.923077	-15.3	1	0.00047854	0.618	6.0592	5.30173	-5.61866	12	13	12
hsa-miR-126-3p	NM_015553	IPCEF1	...((((((((((.........&)))))))))).	1758	1769	0.846154	-16.6	1	9.32e-06	0.485	-0.636465	-0.412987	-8.33988	10	11	10
hsa-miR-126-3p	NM_015566	FAM169A	..((((((((((((........&)))))))))))).	5148	5161	0.846154	-15.1	1	0.0177399	0.676	3.47266	2.11868	-5.9255	12	13	12
hsa-miR-126-3p	NM_015568	PPP1R16B	...((((((((((((.......&)))))))))))).	5008	5021	1	-16.6	1	0.00257666	0.588	0.000215167	0.293061	-6.74759	12	13	12
hsa-miR-126-3p	NM_015569	DNM3	.(((((((((((((((......&.))))))))))))))).	2888	2915	1	-21.4	1	0.00367565	0.588	0.903112	1.94471	-3.79332	15	17	15
hsa-miR-126-3p	NM_015599	PGM3	..((((((((.(((........&.))).)))))))).	2998	3021	1	-17.2	1	9.08e-06	0.368	3.90761	2.7519	-8.75027	11	14	8
hsa-miR-126-3p	NM_015599	PGM3	(((((((.(((((.........&)))))..))))))).	2218	2233	0.923077	-15.3	1	0.00410596	0.544	0.206056	0.165616	-8.07655	12	15	7
hsa-miR-126-3p	NM_015602	TOR1AIP1	(((((((((((((((((((.((&.)).))))))))..))))))))))).	2226	2267	0.846154	-18.8	1	0.00267284	0.618	0.219268	0.199414	-3.93757	21	26	11
hsa-miR-126-3p	NM_015605	PTPN20	..(((((((((((((((((((.&))))))))))...............))))))))).	1750	1785	1	-20.3	1	0.00891976	0.735	0.757664	0.53427	-4.957	19	35	10
hsa-miR-126-3p	NM_015617	PYGO1	..(((((((((((.........&))))))))))).	6119	6131	0.846154	-16	1	0.00476535	0.574	0.117872	0.3044	-6.78234	11	12	11
hsa-miR-126-3p	NM_015646	RAP1B	......(((((((((((.(((.&))).))))))))))).	2249	2265	1	-18.5	0	0.0119293	0.691	0.742929	0.820055	-15.5666	14	16	11
hsa-miR-126-3p	NM_015677	SH3YL1	...((((((((((....((((.&))))..)))))))))).	1678	1695	0.846154	-17.6	1	0.00218144	0.662	5.20216	2.22471	-8.33988	14	17	10
hsa-miR-126-3p	NM_015688	FAM184B	..((((((((((((.((.((((&)))).))..)))))))))))).	4918	4940	0.923077	-20.1	1	3.28e-05	0.485	1.93204	1.22999	-5.69245	18	22	12
hsa-miR-126-3p	NM_015689	DENND2A	(((((((((((.((((......&.))))))))))))))).	3651	3692	1	-19.7	1	0.00750208	0.353	-0.185484	-0.293743	-7.28438	15	17	15
hsa-miR-126-3p	NM_015717	CD207	.(((((((((((((........&.))))))))))))).	1496	1537	1	-19.6	1	0.00846034	0.559	0.50771	0.102217	-4.76182	13	15	13
hsa-miR-126-3p	NM_015833	ADARB1	..((((.(.(((((((.((((.&)))).))))))).).)))).	4758	4778	0.846154	-18	1	0.0189488	0.529	-0.499376	-0.431849	-7.55708	16	20	7
hsa-miR-126-3p	NM_015833	ADARB1	.((((((((.(((....((((.&))))..))).)))))))).	6659	6678	0.923077	-18	1	0.000100602	0.559	-0.4827	-0.111834	-6.86117	15	19	8
hsa-miR-126-3p	NM_015834	ADARB1	.((((((((.(((....((((.&))))..))).)))))))).	3220	3239	0.923077	-18	1	0.000100602	0.559	-0.4827	-0.111834	-6.86117	15	19	8
hsa-miR-126-3p	NM_015836	WARS2	......(((((((((.(((((.&))))).))))))))).	2478	2494	0.923077	-18.4	0	1.38e-05	0.632	3.33599	3.46115	-15.7996	14	16	9
hsa-miR-126-3p	NM_015892	CHST15	(((((((((((((.........&.))))))))))))).	2349	2379	1	-19.2	1	0.00904907	0.5	-0.421638	-0.245117	-5.76291	13	15	13
hsa-miR-126-3p	NM_015945	SLC35C2	..((((((((((..........&.)))))))))).	4174	4202	0.846154	-16.7	1	0.00411999	0.529	-0.189433	-0.269306	-8.07147	10	12	10
hsa-miR-126-3p	NM_015952	RWDD1	((.((((((((((.........&)))))))))))).	1750	1763	0.846154	-15.5	1	0.000148916	0.471	0.0532775	-0.131712	-7.32045	12	13	12
hsa-miR-126-3p	NM_015960	CUTC	(((((((((((((.........&.))).)))))))))).	1233	1254	0.846154	-16.5	1	0.0698171	0.662	0.1668	0.476249	-5.76291	13	16	10
hsa-miR-126-3p	NM_015981	CAMK2A	((((((((((.((.........&.)))))))))))).	4542	4560	0.923077	-16.9	1	0.000113457	0.426	6.09902	4.64576	-8.58769	12	14	12
hsa-miR-126-3p	NM_015994	ATP6V1D	..((((((((.(((((((((((&.)))).......))))))))))))))).	1230	1276	0.923077	-19.3	1	0.0415599	0.588	5.58944	5.57658	-7.78178	19	28	15
hsa-miR-126-3p	NM_016009	SH3GLB1	..(((((((((((((((..((.&.)).))))).)))))))))).	3975	4018	0.887179	-18.3	1	0.030742	0.618	0.880431	0.561298	-4.957	17	21	10
hsa-miR-126-3p	NM_016039	RTRAF	..(((((((((((.(((.((((&)))).))).))))))))))).	2510	2531	0.846154	-19.1	1	0.0187369	0.647	0.0705681	-0.148746	-5.81384	18	21	11
hsa-miR-126-3p	NM_016073	HDGFL3	(((((.((((((((........&.))))))))))))).	3493	3536	1	-16.1	1	0.0027585	0.647	0.609527	0.193691	-6.80703	13	15	13
hsa-miR-126-3p	NM_016083	CNR1	..(((((.(((((.........&))))).))))).	4194	4206	0.897436	-17	1	0.000541559	0.574	3.79783	4.99203	-9.09597	10	12	5
hsa-miR-126-3p	NM_016099	GOLGA7	..((((((((.((.........&)))))))))).	585	596	0.846154	-14.9	1	0.000481598	0.544	2.02034	2.70607	-9.60711	10	11	10
hsa-miR-126-3p	NM_016156	MTMR2	..((((.(((((((........&))))))).)))).	2434	2447	0.923077	-15.2	1	2.65e-05	0.618	2.48888	2.43595	-7.46919	11	13	7
hsa-miR-126-3p	NM_016166	PIAS1	...((((((((((.........&)))))))))).	7923	7934	0.923077	-16.6	1	3.74e-05	0.618	-0.34219	0.184027	-8.33988	10	11	10
hsa-miR-126-3p	NM_016170	TLX2	..((((((((.(((((..(((.&)))..))))).)))))))).	1594	1614	0.846154	-22.4	1	4.99e-06	0.324	-0.222255	-0.486059	-7.78178	16	20	8
hsa-miR-126-3p	NM_016192	TMEFF2	..(((((((((((((.(((((.&))))).))..))))))))))).	1831	1853	0.846154	-16.5	1	0.000861679	0.706	5.89224	5.37495	-5.19005	18	22	11
hsa-miR-126-3p	NM_016210	C3orf18	..(((((((((...........&))))))))).	1063	1073	0.846154	-15.4	1	0.000583113	0.456	-0.47879	0.0108446	-11.4183	9	10	9
hsa-miR-126-3p	NM_016239	MYO15A	(((.(((.(((((((.......&))))))).))).))).	11257	11273	0.846154	-15.9	1	0.000655123	0.5	-0.748901	-0.122675	-9.51628	13	16	7
hsa-miR-126-3p	NM_016264	ZNF44	.......(((((((((.((((.&)))).))))))))).	2288	2303	1	-18.4	0	0.000690504	0.559	0.217972	0.0783898	-17.1102	13	15	9
hsa-miR-126-3p	NM_016275	SELENOT	..((((..((((((((((....&.))))))))))..)))).	1366	1414	0.846154	-17	1	0.0283067	0.779	1.36834	1.82988	-8.81432	14	18	10
hsa-miR-126-3p	NM_016282	AK3	((.(((((((....(((((((.&)))))))....))))))).)).	1230	1252	0.846154	-19.5	1	0.000157792	0.647	0.176528	-0.00688095	-13.8127	16	22	7
hsa-miR-126-3p	NM_016287	HP1BP3	..(((((.(((((((.......&)))))))))))).	2529	2542	0.865385	-15.4	1	0.00642607	0.441	5.29383	3.30501	-7.50368	12	13	12
hsa-miR-126-3p	NM_016322	RAB14	((((((.(((((..((((.((.&)).))))))))).)))))).	1217	1237	0.846154	-18.2	1	0.00223411	0.588	4.27559	4.1675	-7.62723	17	20	9
hsa-miR-126-3p	NM_016351	ADAM22	((..((((((((((........&))))))))))..)).	5399	5414	0.923077	-15.5	1	0.000595175	0.691	-0.151377	0.357763	-9.49563	12	15	10
hsa-miR-126-3p	NM_016404	TRMT112	..((.((((((((((((((((.&)))))))))))).)).)))).	699	720	0.846154	-17.1	1	2.38e-05	0.529	3.47551	3.14259	-9.07604	18	21	12
hsa-miR-126-3p	NM_016436	PHF20	..((((((((((.....(((((&)))))...)))))))))).	3704	3723	0.846154	-17.8	1	0.000606239	0.529	1.71376	0.801968	-8.07147	15	19	10
hsa-miR-126-3p	NM_016475	JKAMP	..(((((((((((..(((.((.&)).)))..))))))))).)).	1926	1947	0.846154	-18.5	1	0.000370458	0.632	-0.0472563	0.120743	-6.54929	16	21	9
hsa-miR-126-3p	NM_016486	TMEM69	...((((((((((((((((...&))))))))).))))))).	1297	1315	0.923077	-17.6	1	0.0033993	0.676	0.108415	0.220711	-6.51454	16	18	9
hsa-miR-126-3p	NM_016532	INPP5K	((((.(((((((((........&.))))))))).)))).	2076	2107	0.923077	-17.8	1	0.000550618	0.441	2.9188	3.31901	-9.02511	13	16	9
hsa-miR-126-3p	NM_016544	DNAJC27	..((((((((((..........&)))))))))).	2363	2374	0.923077	-15.9	1	0.000336763	0.574	0.314293	0.0177819	-8.07147	10	11	10
hsa-miR-126-3p	NM_016559	PEX5L	..((((((((((((((((.((.&)).)))))))))))............))))).	7398	7430	1	-21.7	1	0.137425	0.559	2.75713	3.7522	-4.957	18	32	11
hsa-miR-126-3p	NM_016577	RAB6B	.(((((((((((.....(((((&)))))))))))))))).	5382	5399	0.846154	-17	1	4.47e-05	0.426	0.122108	0.78661	-6.90779	16	17	16
hsa-miR-126-3p	NM_016589	TIMMDC1	..(.(((((...(((((((((.&))))))))).....))))).).	1578	1600	0.846154	-17	1	0.0256585	0.662	-0.283646	0.0706693	-15.4031	15	22	9
hsa-miR-126-3p	NM_016612	SLC25A37	..((..(((((((((((((((.&)))))))))))).)))...)).	3898	3920	1	-18.1	1	0.00155494	0.559	-0.340941	-0.114953	-10.977	17	22	12
hsa-miR-126-3p	NM_016628	WAC	..((((..((((((...((((.&))))...))))))..)))).	3202	3222	0.923077	-18.5	1	4.47e-05	0.588	4.20682	3.38762	-9.78282	14	20	6
hsa-miR-126-3p	NM_016654	GABPB1	..((((((.(((((((......&.))))))))))))).	3159	3181	0.846154	-16.3	1	0.00267955	0.603	1.34918	1.85575	-6.01339	13	15	13
hsa-miR-126-3p	NM_016817	OAS2	..((((((.((((((.......&.)))))).)))))).	2606	2627	0.923077	-18	1	0.0240862	0.5	-1.07288	-0.53294	-6.24644	12	15	6
hsa-miR-126-3p	NM_016823	CRK	(((((((.((((((........&.)))))).))))))).	1174	1215	0.923077	-19.5	1	0.000709338	0.574	0.882827	0.790126	-7.21971	13	16	7	MIRT002993
hsa-miR-126-3p	NM_016836	RBMS1	((((((.(((((((........&))))))).)))))).	2152	2167	0.846154	-15.6	1	1.75e-05	0.485	2.46705	3.43107	-6.44976	13	15	7
hsa-miR-126-3p	NM_016952	CDON	..(((((((((((.........&))))))))))).	5121	5133	0.846154	-15.9	1	0.00033372	0.471	2.92991	3.52962	-6.78234	11	12	11
hsa-miR-126-3p	NM_016955	SEPSECS	..((((((((((((........&.))))))).))))).	2455	2474	0.923077	-17.6	1	0.000469852	0.691	-0.0511554	-0.0732982	-5.9255	12	15	7
hsa-miR-126-3p	NM_017412	FZD3	..((((((((((....(((((.&)))))....)))))))))).	8908	8928	0.923077	-19.4	1	0.00129793	0.588	-0.0190164	0.298107	-8.07147	15	20	10
hsa-miR-126-3p	NM_017488	ADD2	...((((((((((((.......&)))))))))))).	6735	6748	0.923077	-16.6	1	2.01e-05	0.515	4.32212	3.82372	-6.74759	12	13	12
hsa-miR-126-3p	NM_017515	SLC35F2	...((((((((((.........&)))))))))).	1530	1541	0.923077	-16.6	1	4.07e-05	0.397	-0.435714	0.020383	-8.33988	10	11	10
hsa-miR-126-3p	NM_017526	LEPROT	..(((((((((.((........&)).))))))))).	688	701	1	-17.7	1	0.00533453	0.632	0.323236	-0.202427	-9.2723	11	13	9
hsa-miR-126-3p	NM_017542	POGK	..(((((.((((((..((((..&))))..))))))))))).	3194	3212	0.846154	-15.9	1	0.00337975	0.603	2.29207	0.40806	-8.23913	15	18	11
hsa-miR-126-3p	NM_017542	POGK	..(((((((((((((((.....&))))).)).)))))))).	2803	2821	0.846154	-15.3	1	0.00219451	0.618	0.980669	0.665718	-4.957	15	18	8
hsa-miR-126-3p	NM_017596	KIF21B	((((((((((((((........&)))))....))))))))).	5285	5304	0.846154	-15.4	1	0.00138715	0.574	4.37977	3.74237	-4.90607	14	19	9
hsa-miR-126-3p	NM_017637	BNC2	..((.((((((.(((.(((((.&)))))))).)))))).)).	6709	6728	0.846154	-17.6	1	0.000264834	0.574	0.320567	1.04428	-12.6559	16	19	8
hsa-miR-126-3p	NM_017644	KLHL24	(((((((((((((((.......&))))).))).))))))).	5176	5194	0.923077	-16.3	1	0.00242502	0.618	0.43034	0.300006	-4.17062	15	18	7
hsa-miR-126-3p	NM_017656	ZNF562	.......(((((((((((((..&))))))))))))).	12409	12423	0.807692	-17.1	0	0.0482481	0.513	0	0	-17.1102	13	14	13
hsa-miR-126-3p	NM_017660	GATAD2A	..(((((((((((.........&))))))))))).	2819	2831	0.846154	-18.1	1	7.57e-08	0.221	-0.125257	-0.118255	-6.78234	11	12	11
hsa-miR-126-3p	NM_017671	FERMT1	(((((((.(((((.........&)))))))))))).	2727	2740	0.942308	-15.5	1	0.00586188	0.588	4.18995	4.92558	-8.07655	12	13	12
hsa-miR-126-3p	NM_017684	VPS13C	..((((((.((((((..((((.&))))...)))))))))))).	12095	12115	0.846154	-16.8	1	0.0109713	0.691	4.42888	3.01584	-6.24644	16	20	12
hsa-miR-126-3p	NM_017691	LRRC49	..(.((.(((.((((((((((.&)))))))))).))).)).).	2251	2271	0.923077	-17.8	1	0.00696199	0.647	-0.168877	0.212632	-12.3575	16	20	10
hsa-miR-126-3p	NM_017737	FNBP1L	...((((((((((((((..(((&.)))...)))))))))))))).	3104	3146	0.923077	-20.2	1	0.00305689	0.588	2.52271	2.97843	-6.51454	17	22	14
hsa-miR-126-3p	NM_017817	RAB20	..(((.((((.((((((((.((&)).))))))))))))...))).	1283	1305	0.846154	-15.5	1	0.021065	0.529	3.49568	2.63004	-9.68273	17	22	12
hsa-miR-126-3p	NM_017824	MARCHF5	..(((((.(((((.....(((.&)))))))).))))).	1550	1565	0.923077	-16.1	1	0.0590961	0.662	1.54451	1.47221	-9.09597	13	15	8
hsa-miR-126-3p	NM_017831	RNF125	((((.((((((((.........&)))))))).)))).	2227	2241	0.923077	-16	1	0.00504452	0.559	0.205877	0.143554	-9.88195	12	14	8
hsa-miR-126-3p	NM_017869	BANP	((((((((((............&)))))))))).	1799	1810	1	-16.9	1	8.07e-05	0.368	-0.247725	0.612534	-13.2236	10	11	10
hsa-miR-126-3p	NM_017924	C14orf119	...((((((((((.........&)))))))))).	1105	1116	0.923077	-15.9	1	0.00106747	0.618	0.174732	-0.10089	-8.33988	10	11	10
hsa-miR-126-3p	NM_017926	GPATCH2L	..(((((.(((((.........&))))).))))).	10967	10979	0.846154	-17.1	1	8.15e-05	0.485	0.521936	0.0851872	-9.09597	10	12	5
hsa-miR-126-3p	NM_017952	PTCD3	.((((((((((((.........&)))))))))))).	3434	3447	0.923077	-17.3	1	0.0106523	0.574	-0.326575	-0.246106	-5.61866	12	13	12
hsa-miR-126-3p	NM_017966	VPS37C	..((((((((((((...((((.&)))).))))))))).))).	1418	1437	0.923077	-18.7	1	0.000741487	0.456	-0.199036	-0.230579	-5.9255	16	19	9
hsa-miR-126-3p	NM_017972	GPATCH2L	..(((((.(((((.........&))))).))))).	10882	10894	0.846154	-17.1	1	8.15e-05	0.485	0.521936	0.0851872	-9.09597	10	12	5
hsa-miR-126-3p	NM_017982	SUSD4	((((((((((((((..(((((.&)))))..)))))))))))))).	2340	2362	1	-19.4	1	3.88e-05	0.574	2.28121	3.38401	-4.90607	19	22	14
hsa-miR-126-3p	NM_018003	UACA	...((((((((((((.(((...&))).)))))))))))).	5095	5112	0.846154	-15.8	1	0.00362856	0.691	2.72832	2.56813	-6.74759	15	17	12
hsa-miR-126-3p	NM_018017	CCDC186	...((((((((((..((((...&.)))).)))))))))).	4598	4623	0.846154	-15.3	1	0.000750448	0.662	5.55912	5.50158	-8.10683	14	17	10
hsa-miR-126-3p	NM_018023	YEATS2	((((((((((.(((((..(((.&)))..))))).)))).)))))).	5241	5264	0.923077	-21.7	1	0.000337807	0.471	-0.335656	-0.703166	-6.76235	18	23	6
hsa-miR-126-3p	NM_018040	GPATCH2	..(((((((((((.........&.))))))))))).	1871	1890	0.923077	-16.1	1	0.00637685	0.676	0.115087	-0.591367	-6.78234	11	13	11
hsa-miR-126-3p	NM_018085	IPO9	..(((((((((((.........&)))))).))))).	3335	3348	0.846154	-16.1	1	5.2e-05	0.485	0.602849	0.554992	-6.78234	11	13	6
hsa-miR-126-3p	NM_018086	FIGN	.(((((((.((((....(((((&))))).....))))))))))).	8480	8502	0.846154	-17.7	1	0.000276262	0.662	3.87142	4.7716	-6.67505	16	22	11
hsa-miR-126-3p	NM_018096	NLE1	..(((((.(((((.........&))))).))))).	4877	4889	0.846154	-16.7	1	5.64e-05	0.426	4.41327	4.29115	-9.09597	10	12	5
hsa-miR-126-3p	NM_018107	RBM23	(((((..(((((((...((((.&))))......)))))))))))).	8469	8492	0.846154	-17	1	0.00158774	0.426	0.419203	0.930113	-8.35072	16	23	12
hsa-miR-126-3p	NM_018119	POLR3E	..((((((((.....((((((.&)))))))))))))).	2418	2433	0.846154	-18.8	1	4.91e-06	0.471	0	0	-14.01	14	15	14
hsa-miR-126-3p	NM_018126	TMEM33	..(((((((...(((((((((.&)))))))))...)).))))).	834	855	0.846154	-19.8	1	7.97e-05	0.618	2.27218	2.07388	-12.3711	16	21	9
hsa-miR-126-3p	NM_018144	SEC61A2	..(((((((((((.........&))))))))))).	2004	2016	1	-16	1	0.0621673	0.647	1.94809	1.19667	-6.78234	11	12	11
hsa-miR-126-3p	NM_018179	ATF7IP	..((((((((((((.((((.(.&).)))).)))).)))))))).	7789	7810	0.861538	-18.1	1	0.00278843	0.676	0.604073	0.650183	-5.69245	17	21	8
hsa-miR-126-3p	NM_018196	TMLHE	.....((((((((..((((((.&)))))))))))))).	3475	3490	0.846154	-16.1	1	0.000126987	0.529	1.6681	3.16318	-15.2579	14	15	14
hsa-miR-126-3p	NM_018210	NAXD	..((((((((.((......(((&))).....)).)))))))).	1307	1327	0.846154	-16.4	1	7.56e-05	0.5	0.163409	0.0338721	-9.60711	13	20	8
hsa-miR-126-3p	NM_018221	MOB1A	..(((((((((.((....(((.&)))....)).))))))))).	4204	4224	0.923077	-20.1	1	0.000227638	0.515	5.49915	5.87198	-9.2723	14	20	9
hsa-miR-126-3p	NM_018255	ELP2	((((((.((((((((((..((.&.))..)))))))))).).))))).	4865	4898	0.846154	-18.5	1	0.000100381	0.632	0.0432882	0.142713	-5.48126	18	24	10
hsa-miR-126-3p	NM_018255	ELP2	..((.(((((((((........&))))))))).)).	5085	5098	0.923077	-16.3	1	0.00115792	0.588	-0.291103	0.165777	-10.0445	11	13	9
hsa-miR-126-3p	NM_018279	TMEM19	.....((.((.(((((((((..&))))))))))).)).	3373	3388	0.846154	-14.6	0	0.0337602	0.603	0.111675	0.163121	-18.804	13	15	11
hsa-miR-126-3p	NM_018298	MCOLN3	..((((((((.((.((((((..&)))))))).)))))))).	2591	2609	0.846154	-14.9	1	0.0089065	0.618	2.18515	2.77578	-8.63862	16	18	8
hsa-miR-126-3p	NM_018301	RBM41	..(((((((((((.........&))))))))))).	5825	5837	0.846154	-16	1	0.0150046	0.676	3.50919	2.71845	-6.78234	11	12	11
hsa-miR-126-3p	NM_018307	RHOT1	.....(((((((((..((((((&))))))))))))))).	2425	2441	0.846154	-15.8	1	0.044286	0.691	1.15202	1.22022	-14.6341	15	16	15
hsa-miR-126-3p	NM_018309	TBC1D23	..((.((((((((((.......&)))))))))).)).	2174	2188	0.846154	-15.8	1	0.000998953	0.603	1.41673	1.79999	-9.30909	12	14	10
hsa-miR-126-3p	NM_018315	FBXW7	...((((.((((((((((((((&))))).)))))))))..)))).	2617	2639	0.923077	-18.8	1	3.95e-05	0.559	6.62322	6.61042	-8.82818	18	22	9
hsa-miR-126-3p	NM_018362	LIN7C	(((((((((((((((((((((.&))))))))))))))......))))).)).	2122	2151	0.846154	-19	1	0.0130534	0.676	1.10205	0.886767	-3.93757	21	29	14
hsa-miR-126-3p	NM_018413	CHST11	..(((((((.(((.........&))).))))))).	2216	2228	0.923077	-16.1	1	5.03e-05	0.574	0.815661	0.543024	-8.02485	10	12	7
hsa-miR-126-3p	NM_018440	PAG1	..((((.((((...((((((((&)))))))).)))).)))).	5516	5535	0.923077	-15.9	1	0.0697779	0.721	-0.403605	-0.131746	-11.9935	16	19	8
hsa-miR-126-3p	NM_018443	ZNF302	...((((((((..((((.(((.&))).))))..)))))))).	1846	1865	1	-20	1	0.00286961	0.662	0.0349467	0.246345	-11.1505	15	19	8
hsa-miR-126-3p	NM_018448	CAND1	(((((((.(.((((((......&)))))).).))))))).	10844	10861	0.846154	-17.5	1	0.00384505	0.485	-0.389905	-0.0848949	-7.49372	14	17	7
hsa-miR-126-3p	NM_018557	LRP1B	..((((((((((((.((((((.&))))))..)))))))......))))).	14900	14927	0.846154	-16.5	1	0.0347141	0.544	2.22635	1.98359	-5.69245	18	27	7
hsa-miR-126-3p	NM_018566	YOD1	..((((.((((((((.(((((.&))))))))))))).)))).	5292	5311	0.871795	-19.8	1	0.00436048	0.765	2.61937	4.80767	-6.73374	17	19	13
hsa-miR-126-3p	NM_018675	ZNF302	...((((((((..((((.(((.&))).))))..)))))))).	2353	2372	1	-20	1	0.00286961	0.662	-0.370475	0.0392906	-11.1505	15	19	8
hsa-miR-126-3p	NM_018702	ADARB2	((..(((((((((.........&)))))))))..)).	7056	7070	0.923077	-16.7	1	0.000103507	0.456	2.69067	4.11176	-10.3525	11	14	9
hsa-miR-126-3p	NM_018708	FEM1A	..((((((((((((...(((((&)))))..))))..)))))))).	5033	5055	0.923077	-19.7	1	0.000808501	0.353	-0.269678	-0.192291	-5.9255	17	22	8
hsa-miR-126-3p	NM_018712	ELMOD1	..((((((((.(((..(((((.&)))))...))).)))))))).	2784	2805	0.846154	-17.8	1	0.000300142	0.706	3.51926	2.94414	-8.75027	16	21	8
hsa-miR-126-3p	NM_018713	SLC30A10	((((((((((((..........&))))).))))))).	2832	2846	0.846154	-16.2	1	0.000576854	0.618	0.107944	0.349537	-7.05204	12	14	7
hsa-miR-126-3p	NM_018984	SSH1	..((((((((((((((.((((.&.))))....)))))))))..))))).	6791	6832	0.846154	-20.7	1	0.00363118	0.5	-0.969141	-0.315447	-4.957	18	26	9
hsa-miR-126-3p	NM_019013	PIMREG	..(((((((((((.........&.)))))))).))).	1301	1323	0.923077	-16.5	1	0.000526288	0.5	0.191613	-0.114119	-6.78234	11	14	8
hsa-miR-126-3p	NM_019020	TBC1D16	..((((((((((((........&.)))))))))))).	4376	4396	0.923077	-19.6	1	0.000222521	0.382	-0.43542	-0.441174	-5.9255	12	14	12
hsa-miR-126-3p	NM_019036	HMGCLL1	..(((((((((((((.......&.))))))))))))).	2142	2166	1	-18.1	1	0.0405297	0.676	4.17559	2.7285	-5.19005	13	15	13
hsa-miR-126-3p	NM_019042	PUS7	((((((((.((((.(((((((.&)))))))..))))..)))).)))).	2784	2809	0.846154	-18.1	1	0.00121211	0.632	4.19757	3.32036	-5.8508	19	25	7
hsa-miR-126-3p	NM_019117	KLHL4	..(((((.((((((........&)))))).))))).	4441	4454	0.923077	-18.2	1	2.74e-06	0.471	0.150504	0.108386	-8.23913	11	13	6
hsa-miR-126-3p	NM_019591	ZNF26	..(((((((..(((((...((.&))..))))).))))))).	4861	4879	0.923077	-17.8	1	0.000951691	0.529	-0.26208	-0.132596	-9.02428	14	18	7
hsa-miR-126-3p	NM_019594	LRRC8A	(((((((((((((.........&.)))).))))))))).	3218	3244	0.923077	-19	1	8.23e-08	0.294	0.276601	0.349145	-5.76291	13	16	9
hsa-miR-126-3p	NM_019845	RPRM	(((((((((..((.....((((&.)))).....))..))))))))).	790	829	0.923077	-20.3	1	0.000343459	0.368	1.28341	0.446051	-9.83019	15	24	9
hsa-miR-126-3p	NM_020128	MDM1	.(..((((((((((........&))))))))))..).	3168	3182	1	-15.1	1	0.0617092	0.676	-0.241763	0.201185	-9.35139	11	14	10
hsa-miR-126-3p	NM_020134	DPYSL5	..(((((.((((((.(((((((&))))))).))))))))))).	3098	3118	0.923077	-23.4	1	0.000116912	0.338	-0.642065	-0.0432776	-8.00609	18	20	11
hsa-miR-126-3p	NM_020139	BDH2	..(((((((.(.((((..((((&)))))))).).))))))).	2507	2526	0.923077	-15.7	1	0.00724122	0.632	5.31323	4.52863	-9.54631	16	19	8
hsa-miR-126-3p	NM_020141	TMEM167B	(((((((((((((.........&.))))))))).)))).	456	499	1	-18.3	1	0.0975648	0.544	0.693504	0.989009	-5.76291	13	16	9
hsa-miR-126-3p	NM_020159	SMARCAD1	.....(((((((((.((((((.&))))))..)))).))))).	4297	4316	0.846154	-17.3	1	0.00533811	0.632	1.8068	0.945906	-14.401	15	19	6
hsa-miR-126-3p	NM_020165	RAD18	...((((((((((......((.&))....)))))))))).	3493	3510	0.846154	-15.4	1	0.00356538	0.485	0.520281	0.450844	-8.33988	12	17	10
hsa-miR-126-3p	NM_020177	FEM1C	(((((((((.(((((((((((.&)))))))........)))).))))))))).	3195	3225	1	-20	1	0.00108413	0.574	2.81634	2.49196	-5.18008	20	30	9
hsa-miR-126-3p	NM_020182	PMEPA1	((((((((((((((((......&.)))))).)))))))))).	3777	3814	0.846154	-18.8	1	0.00191248	0.5	3.39994	3.3114	-3.93757	16	19	10
hsa-miR-126-3p	NM_020205	OTUD7B	....((((((((((........&.)))))))))).	4674	4694	0.923077	-16.4	1	0.00571876	0.618	0.468946	0.714253	-10.5151	10	12	10
hsa-miR-126-3p	NM_020223	FAM20C	..((.(((((((((.....(((&)))......))))))))))).	2588	2609	0.846154	-19.5	1	4.64e-06	0.368	0.276026	0.44107	-10.0445	14	21	11
hsa-miR-126-3p	NM_020225	STOX2	..((((((((((((((.(((((&))))))))))))...............))))))).	4610	4645	0.846154	-19.3	1	2.17e-07	0.515	1.86527	1.76222	-4.957	19	35	12
hsa-miR-126-3p	NM_020225	STOX2	..(((..(((((((((.((((.&)))))))))))))..))).	8037	8056	1	-17.7	1	0.00955688	0.735	0.782622	1.08453	-8.40165	16	19	13
hsa-miR-126-3p	NM_020240	CDC42SE2	((.(((((.((((((((((...&))))))))))))))).)).	1276	1295	0.815385	-17	1	0.00045661	0.603	0.839679	0.507531	-6.5515	17	19	15
hsa-miR-126-3p	NM_020251	ARRB1	(((((((.(((((.........&.))))).))))))).	6929	6953	0.953846	-17.1	1	0.000158122	0.441	3.70699	4.2469	-8.07655	12	15	7
hsa-miR-126-3p	NM_020341	PAK5	(((((((.((.((((.(((((.&)))))))))))))))))).	3918	3937	0.846154	-16.6	1	0.000993249	0.603	3.98083	3.57364	-9.30903	18	19	18
hsa-miR-126-3p	NM_020342	SLC39A10	((.(((((((.(((........&))).))))))).)).	4461	4476	0.884615	-16.8	1	0.000201432	0.632	0.789483	1.07814	-9.28839	12	15	7
hsa-miR-126-3p	NM_020344	SLC24A2	..(((((.(((((.........&))))).))))).	3102	3114	0.846154	-16.7	1	0.00340857	0.5	-0.0279536	-0.110088	-9.09597	10	12	5
hsa-miR-126-3p	NM_020351	COL8A1	..(((((((..(((..((((((&)))))).))).))))))).	5045	5064	0.923077	-15.4	1	0.00273176	0.647	4.33808	1.87189	-9.99278	16	19	7
hsa-miR-126-3p	NM_020377	CYSLTR2	((((...((((((((((..(((&.)))..))))))))))...)))).	3038	3069	0.923077	-19.2	1	0.0440937	0.515	-0.389316	0.125514	-11.5013	17	24	10
hsa-miR-126-3p	NM_020384	CLDN2	..((((((((.(((........&))).)))))))).	2321	2334	0.923077	-16.5	1	1.59e-05	0.456	0.117217	0.130979	-8.75027	11	13	8
hsa-miR-126-3p	NM_020390	EIF5A2	..(((((.((((.(((((((((&))))))))))))).)).))).	3858	3879	0.846154	-18.7	1	0.00972938	0.676	-0.144722	0.00138025	-8.55977	18	21	13
hsa-miR-126-3p	NM_020390	EIF5A2	.....((((((((.(((((((.&))))))).)))))).)).	2696	2714	0.846154	-17.8	1	0.00960581	0.647	0.851522	0.632559	-14.5224	15	18	7
hsa-miR-126-3p	NM_020433	JPH2	..((.(((((((((...(((((&))))).))))))))))).	4380	4398	0.846154	-20.8	1	0.00014595	0.441	-0.909142	-0.339676	-10.0445	16	18	11
hsa-miR-126-3p	NM_020433	JPH2	(((((.(((((.(((((((((.&)))))))))))))).))))).	4814	4835	0.923077	-17.6	1	0.00399636	0.5	-0.252452	0.241983	-9.18534	19	21	14
hsa-miR-126-3p	NM_020448	NIPAL3	..(..(((((((((((((((((&.))).))))))))))))))..).	4823	4854	0.846154	-20.8	1	0.000702981	0.5	-0.556181	-0.305669	-12.1081	18	23	14
hsa-miR-126-3p	NM_020448	NIPAL3	((((((((((.((.........&))..)))))))))).	5083	5098	1	-17.1	1	6.16e-05	0.441	-0.341457	-0.144626	-8.58769	12	15	10
hsa-miR-126-3p	NM_020463	PPP4R3B	(((((((.((((((((..((((&))))..)))))))...).)))).))).	2955	2982	0.846154	-18.6	1	0.000195829	0.603	3.09881	4.1519	-6.25121	19	27	7
hsa-miR-126-3p	NM_020673	RAB22A	..((((((((((((..(((((.&.))))))))))))))).)).	4325	4369	0.923077	-20.8	1	0.00350414	0.574	0.492419	-0.426179	-5.9255	17	20	15
hsa-miR-126-3p	NM_020686	ABAT	((.((((((((((.........&)))))))))))).	4571	4584	0.923077	-15.8	1	0.000421592	0.632	1.40834	0.874374	-7.32045	12	13	12
hsa-miR-126-3p	NM_020696	KIAA1143	(((((((.((((((((((....&.))))))))))))))))).	1697	1741	0.974359	-18	1	0.000663623	0.559	0	0	-6.25121	17	19	17
hsa-miR-126-3p	NM_020699	GATAD2B	(((((((.((((((........&))))))..))))))).	4359	4375	0.846154	-18.5	1	0.000183127	0.5	0.203197	0.331744	-7.21971	13	16	7
hsa-miR-126-3p	NM_020716	GRAMD1B	..(((((.((((((...((((.&)))))))))).))))).	3124	3141	0.923077	-17.1	1	0.000998134	0.618	1.73669	1.00732	-8.23913	15	17	10
hsa-miR-126-3p	NM_020726	NLN	..(((((((((((.........&.))))))))))).	7543	7563	0.961538	-18.8	1	0.00783111	0.456	-0.163879	-0.0968241	-6.78234	11	13	11
hsa-miR-126-3p	NM_020726	NLN	(((((((.((((.....(((((&)))))..))))))))))).	3566	3585	0.846154	-17.2	1	5.42e-05	0.515	0.709047	0.11722	-9.36568	16	19	11
hsa-miR-126-3p	NM_020737	LRFN2	..(..(((((((((((...((.&)).....)))))))))))..).	3104	3126	0.935897	-17.1	1	9.79e-07	0.662	2.01301	0.899707	-12.1081	14	22	11
hsa-miR-126-3p	NM_020774	MIB1	..(((((((((((((((((((.&))))))))))))).........................)))))).	6519	6564	1	-23	1	0.000259995	0.676	0.463795	0.286008	-4.957	19	45	13
hsa-miR-126-3p	NM_020807	ZNF319	((.((((((((((.....(((.&)))...)))))))))).)).	3597	3617	0.923077	-20.6	1	7.98e-06	0.382	1.8784	1.50896	-7.32045	15	20	10
hsa-miR-126-3p	NM_020814	MARCHF4	((.(((((((((..........&.))))))))).)).	4420	4450	0.846154	-17.8	1	8.14e-06	0.368	0.623788	1.26014	-8.60958	11	14	9
hsa-miR-126-3p	NM_020854	RELCH	..(((((((((((.........&.))))))))))).	6061	6082	1	-18.1	1	0.0643513	0.735	0.174737	0.228081	-6.78234	11	13	11
hsa-miR-126-3p	NM_020864	NYAP2	.((((((..((((((((((((.&))))....)))))))).............)))))).	3429	3465	0.846154	-18.7	1	0.00187208	0.559	0.308591	0.382387	-7.16335	18	36	8
hsa-miR-126-3p	NM_020898	CALCOCO1	.((.(((((((((((.......&))))))))))).)).	4700	4715	0.846154	-15.6	1	0.0235395	0.515	2.4872	2.37309	-7.0584	13	15	11
hsa-miR-126-3p	NM_020911	PLXNA4	..((((((((((((((((((((&.))).))))))))))..))))))).	8399	8430	0.961538	-20.5	1	0.00144529	0.691	5.66691	5.68685	-4.957	20	25	10
hsa-miR-126-3p	NM_020911	PLXNA4	..((((((((((..........&)))))))))).	11142	11153	0.846154	-16.3	1	0.0018146	0.456	4.47488	4.23621	-8.07147	10	11	10
hsa-miR-126-3p	NM_020988	GNAO1	((((((((.((((.........&)))))))))))).	2214	2227	0.923077	-18	1	2.01e-06	0.25	-0.494724	-0.498748	-6.8193	12	13	12
hsa-miR-126-3p	NM_021111	RECK	(((((((((((((.....(((.&)))....)))))).))).)))).	3642	3665	0.846154	-18.8	1	0.00157532	0.588	0.221193	-0.000829485	-5.76291	16	23	6
hsa-miR-126-3p	NM_021149	COTL1	((.((((.((((((((..(((.&)))..))))))))..)))).)).	1198	1221	0.923077	-21.4	1	0.000530143	0.485	1.77622	1.41892	-7.80875	17	23	8
hsa-miR-126-3p	NM_021149	COTL1	(((.(((((((((((...(((.&)))......))))).)))))).))).	1279	1305	0.846154	-18.6	1	0.000319878	0.485	4.25786	4.23386	-7.20265	17	26	6
hsa-miR-126-3p	NM_021219	JAM2	((.((((((((((.........&))))))))))..)).	3537	3552	0.923077	-15	1	0.000777876	0.544	-0.0254418	-0.0909646	-7.32045	12	15	10
hsa-miR-126-3p	NM_021229	NTN4	......(((((((((((.(((.&))).))))))))))).	2675	2691	1	-17.3	0	0.00290975	0.588	3.46264	3.50782	-15.5666	14	16	11
hsa-miR-126-3p	NM_021627	SENP2	..((((((((((.(((((((((&.)))))......))))))))).))))).	1952	2002	0.846154	-17.8	1	0.00110126	0.544	1.35049	1.47627	-6.24613	19	28	9
hsa-miR-126-3p	NM_021627	SENP2	..(((((((((((.........&))))))))))).	5426	5438	0.923077	-15.9	1	0.0561193	0.662	0.509395	0.124572	-6.78234	11	12	11
hsa-miR-126-3p	NM_021722	ADAM22	((..((((((((((........&))))))))))..)).	5486	5501	0.923077	-15.5	1	0.000595175	0.691	-0.151377	0.357763	-9.49563	12	15	10
hsa-miR-126-3p	NM_021723	ADAM22	((..((((((((((........&))))))))))..)).	5507	5522	0.923077	-15.5	1	0.000595175	0.691	-0.151377	0.357763	-9.49563	12	15	10
hsa-miR-126-3p	NM_021783	EDA2R	((((.((((((((((..((((.&))))..)))))))))).)))).	2604	2626	0.923077	-20.5	1	1.99e-05	0.515	2.0886	1.75325	-8.28966	18	22	10
hsa-miR-126-3p	NM_021813	BACH2	..(((((((.(((((((((...&))))))..))).))))))).	7930	7950	0.846154	-17.7	1	0.00287349	0.676	1.40333	2.8381	-6.19951	16	20	7
hsa-miR-126-3p	NM_021904	GABBR1	..((((((((((((........&)))))))).)))).	3662	3676	0.846154	-15.8	1	0.000608762	0.5	3.99155	3.12717	-5.9255	12	14	8
hsa-miR-126-3p	NM_021964	ZNF148	..((((((((((((((((.((.&.)).))))))))..)))))))).	9294	9341	0.846154	-19.2	1	6.19e-05	0.603	0.788003	0.675422	-4.957	18	23	8
hsa-miR-126-3p	NM_021973	HAND2	..((.((((((((((((((((.&))))))))))).)).)))..)).	2713	2736	0.923077	-20.5	1	0.000344801	0.515	0.572457	1.46945	-9.07604	18	23	11
hsa-miR-126-3p	NM_022042	SLC26A1	..((((((((((((........&))))))))).))).	2851	2865	0.846154	-17.6	1	9.7e-06	0.309	1.71527	1.62817	-5.9255	12	14	9
hsa-miR-126-3p	NM_022060	ABHD4	..((((((.((((..((((((.&)))))))))).)))))).	2426	2444	0.846154	-17.9	1	0.000239177	0.471	1.88775	1.52201	-7.60568	16	18	10
hsa-miR-126-3p	NM_022063	FAM204A	.(((((.((((((((((((...&)))))))))).)).))))).	10611	10631	0.923077	-18.5	1	0.00596125	0.676	-1.24811	-0.225762	-5.33701	17	20	10
hsa-miR-126-3p	NM_022080	NAPB	..((((((((((((((.(((..&))).)))))))))))))).	3384	3403	0.846154	-17	1	0.00597505	0.765	5.39664	5.72613	-4.957	17	19	14
hsa-miR-126-3p	NM_022129	PBLD	(((((((.((((((((((((..&.))))))..))))))))))))).	1919	1964	0.948718	-20.2	1	0.000127838	0.676	2.1198	2.26605	-6.25121	19	23	13
hsa-miR-126-3p	NM_022130	GOLPH3	..(((((((((((..((..((.&))..))..))))))))))).	2032	2052	0.846154	-15.8	1	2.9e-05	0.574	3.56687	4.8168	-6.54929	15	20	11
hsa-miR-126-3p	NM_022160	DMRTA1	..(.((((((((((((......&.))))))))))))).	4336	4358	0.923077	-18.9	1	0.018878	0.647	-0.014567	-0.102512	-7.98902	13	15	13
hsa-miR-126-3p	NM_022170	EIF4H	..(((((((.(((...(((((.&)))))...)))))))))).	1102	1121	0.807692	-19.8	1	0.000242524	0.397	1.75639	0.627317	-8.02485	15	19	10
hsa-miR-126-3p	NM_022340	RBSN	..((((.((((((((..((.(.&).))..)))))))).)))).	6399	6419	0.923077	-15.8	1	0.109531	0.618	-0.0497038	0.0763666	-6.73374	15	20	8
hsa-miR-126-3p	NM_022341	PDF	((((.((((((((((....(((&)))....))))))))))..)))).	1197	1221	0.923077	-16.7	1	0.0448314	0.559	0.0203529	-0.294386	-8.28966	17	24	10
hsa-miR-126-3p	NM_022347	TOR1AIP2	..((((.(((((((....(((.&)))...))))))).)))).	4357	4376	0.846154	-17.4	1	0.00917368	0.632	0.40685	0.182562	-7.46919	14	19	7
hsa-miR-126-3p	NM_022552	DNMT3A	.(.(((((((((....((((((&))))))))))))))).).	3981	3999	1	-20.9	1	0.000404126	0.441	2.27046	1.41442	-8.46533	16	18	15
hsa-miR-126-3p	NM_022644	CSH2	..((((((((.(((........&))).)))))))).	975	988	0.923077	-15.2	1	3.34e-06	0.412	0.0771716	0.817052	-8.75027	11	13	8
hsa-miR-126-3p	NM_022755	IPPK	..((((((((((..........&.)))))))))).	3785	3808	1	-18.2	1	0.00057665	0.353	4.43762	3.30596	-8.07147	10	12	10
hsa-miR-126-3p	NM_022758	ILRUN	..((((((((((..........&)))))))))).	4045	4056	0.846154	-16	1	6.38e-07	0.5	1.26877	1.03506	-8.07147	10	11	10
hsa-miR-126-3p	NM_022758	ILRUN	((((((((((((..........&))))).))))))).	3349	3363	0.846154	-15.3	1	0.000145255	0.485	4.41352	4.74828	-7.05204	12	14	7
hsa-miR-126-3p	NM_022839	MRPS11	..((((((.((((.........&)))).)))))).	3329	3341	0.923077	-16.1	1	3.91e-05	0.485	-0.937112	-0.261363	-7.83873	10	12	6
hsa-miR-126-3p	NM_022912	REEP1	..(((((((((((.((..(((.&))).)).))))))....))))).	1603	1626	0.846154	-18.2	1	0.000415876	0.529	2.04247	1.16479	-5.81384	16	23	6
hsa-miR-126-3p	NM_022918	TMEM135	..((((((((.((.........&)))))))))).	4870	4881	0.923077	-14.9	1	0.00353686	0.544	-0.0513766	-0.195259	-9.60711	10	11	10
hsa-miR-126-3p	NM_023071	SPATS2	......(((((((.(((((((.&))))))).))))))).	2767	2783	0.846154	-17.8	0	2.11e-07	0.544	0.132394	0.431892	-16.4234	14	16	7
hsa-miR-126-3p	NM_023929	ZBTB10	..(((((.((((((((((.((.&)).)))))))............))).))))).	4372	4404	0.846154	-17.4	1	0.0201792	0.662	0.920831	0.826128	-7.27064	17	32	7
hsa-miR-126-3p	NM_024015	HOXB4	...((((((((.(((...((((&)))).....))).)))))))).	1367	1389	1	-17.8	1	0.00477217	0.5	4.84604	5.36239	-10.0944	15	22	8
hsa-miR-126-3p	NM_024057	NUP37	..((((((((((((........&))).))))))))).	2163	2177	0.923077	-15.8	1	0.0016212	0.632	4.73071	3.16022	-5.9255	12	14	9
hsa-miR-126-3p	NM_024086	METTL16	((((((((((.(((.....((.&)).....))))))))))))).	3226	3247	0.846154	-17.6	1	5.28e-06	0.412	0.147181	0.140765	-7.73085	15	21	13
hsa-miR-126-3p	NM_024106	ZNF426	((.((((((((((.........&.)))))))))))).	4882	4900	0.846154	-15.2	1	3.71e-05	0.588	-1.59737	-0.47112	-7.32045	12	14	12
hsa-miR-126-3p	NM_024294	ILRUN	..((((((((((..........&)))))))))).	4243	4254	0.846154	-16	1	6.38e-07	0.5	1.26877	1.03506	-8.07147	10	11	10
hsa-miR-126-3p	NM_024294	ILRUN	((((((((((((..........&))))).))))))).	3547	3561	0.846154	-15.3	1	0.000145255	0.485	4.02504	5.75505	-7.05204	12	14	7
hsa-miR-126-3p	NM_024422	DSC2	..((((((((((((........&)))))))).)))).	9009	9023	0.846154	-15.4	1	0.000552532	0.559	-0.168714	-0.0890626	-5.9255	12	14	8
hsa-miR-126-3p	NM_024524	ATP13A3	..((((((((((((.(((((((&))))))).))))))....)))))).	7337	7362	1	-18.4	1	0.006547	0.706	0	0	-5.69245	19	25	7
hsa-miR-126-3p	NM_024528	NKAP	(((((.((((((((((((((((&)))))))))))).))))..))))).	3708	3733	0.846154	-18	1	0.0372341	0.721	0.44824	0.179983	-5.83853	21	25	12
hsa-miR-126-3p	NM_024528	NKAP	......((((((((((..(((.&)))..)))))))))).	1634	1650	0.846154	-18	0	2.24e-07	0.485	1.31068	0.382718	-15.5666	13	16	10
hsa-miR-126-3p	NM_024548	CEP97	..(((((((((((.........&))))))))))).	4197	4209	0.923077	-16.3	1	0.00124805	0.618	0.55085	0.113145	-6.78234	11	12	11
hsa-miR-126-3p	NM_024558	VCPKMT	..(((((((.((((.((((((.&)))))).))))..))))))).	1718	1739	0.923077	-20.5	1	0.000376938	0.721	-0.00305743	1.14148	-6.93496	17	21	7
hsa-miR-126-3p	NM_024577	SH3TC2	.......(((((((((.((((.&)))).))))))))).	23718	23733	0.846154	-18	0	0.000353339	0.676	1.47916	0.997072	-17.1102	13	15	9
hsa-miR-126-3p	NM_024622	FASTKD1	(((((((((((((((...(((.&))).......)))))))).............))))))).	3363	3402	0.923077	-17.7	1	0.0220456	0.632	2.48539	2.94399	-4.17062	18	39	8
hsa-miR-126-3p	NM_024652	LRRK1	.......(((((((((((.((.&)).))))))))))).	15655	15670	0.923077	-18.2	0	0.0189805	0.558	0	0	-17.1102	13	15	11
hsa-miR-126-3p	NM_024654	NOL9	.(((((((((((((.((..((.&))..)).)))))))))).))).	6223	6245	1	-20.5	1	1.8e-05	0.456	1.143	1.34312	-4.52877	17	22	10
hsa-miR-126-3p	NM_024659	GTDC1	...((((.(((((....(((((&)))))....))))).)))).	9961	9981	0.846154	-18.4	1	4.13e-05	0.574	3.10395	4.43482	-10.6535	14	20	5
hsa-miR-126-3p	NM_024665	TBL1XR1	..(((((((........(((((&))))).......))))))).	5686	5706	0.846154	-15.2	1	0.0101078	0.603	3.12459	3.18956	-15.4856	12	20	7
hsa-miR-126-3p	NM_024667	VPS37B	.......(((((((((((((((&))))))))))))))).	1408	1424	0.846154	-20.9	0	0.00361194	0.412	-0.0204633	-0.056224	-17.1102	15	16	15
hsa-miR-126-3p	NM_024667	VPS37B	((.(.(((((((((........&.)))))))))..).)).	967	988	0.846154	-16.6	1	2.41e-05	0.353	4.04632	0.888235	-10.5826	12	17	9
hsa-miR-126-3p	NM_024717	MCTP1	(((((((.((((((((..((((&.)))).))))))))))))))).	3525	3561	0.961538	-19	1	0.000989627	0.632	3.88874	4.70968	-6.25121	19	22	15
hsa-miR-126-3p	NM_024738	SPRING1	...((((((((((.........&)))))))))).	1043	1054	0.846154	-16.6	1	3.2e-06	0.412	-0.154466	-0.067269	-8.33988	10	11	10
hsa-miR-126-3p	NM_024782	NHEJ1	.....((((..((((((((((.&))))))))))...)))).	6364	6382	0.948718	-19.5	1	0.00079074	0.471	0.556387	0.332052	-17.7329	14	18	10
hsa-miR-126-3p	NM_024793	CLUAP1	((((((((((((..........&))))).))))))).	2760	2774	1	-16	1	0.05239	0.706	-0.209113	0.0935453	-7.05204	12	14	7
hsa-miR-126-3p	NM_024805	RBFA	..((((((((.(((........&.))).)))))))).	2136	2156	0.923077	-16.6	1	1.77e-05	0.426	0.153621	0.0290974	-8.75027	11	14	8
hsa-miR-126-3p	NM_024813	RPAP2	((.(((((((((((........&))))))))).)).)).	7701	7717	0.923077	-16.2	1	0.00260419	0.632	0.004979	0.0942684	-6.46361	13	16	9
hsa-miR-126-3p	NM_024824	ZC3H14	..(((((((((.((((.(((..&.))).)))).))))))))).	2601	2637	0.923077	-19.7	1	0.0013902	0.529	-0.303953	0.15138	-8.3038	16	20	9
hsa-miR-126-3p	NM_024830	LPCAT1	(((((((((.(((......(((&)))...)))..))))))))).	2826	2847	0.923077	-18.3	1	0.000150722	0.397	4.91354	4.0999	-7.00542	15	21	9
hsa-miR-126-3p	NM_024840	ZNF613	..((((((..((((((..(((.&)))..))))))..)))))).	2529	2549	0.923077	-19	1	0.00109454	0.559	-1.46532	-0.30158	-7.2559	15	20	6
hsa-miR-126-3p	NM_024893	SYNDIG1	..((((((((((((((((((((&)))))))............................))))))..........))))))).	1303	1362	0.846154	-14.8	1	0.0608724	0.603	0.959919	0.241576	-4.957	20	59	7
hsa-miR-126-3p	NM_024896	ERMP1	((((((((((((..((((.(((&))))))))))))).)))))).	4299	4320	0.923077	-16.2	1	0.0142847	0.559	5.64031	5.37187	-6.08354	19	21	13
hsa-miR-126-3p	NM_024969	CSRNP3	..((((((((((..........&)))))))))).	2918	2929	0.923077	-15.8	1	1.4e-05	0.485	1.95419	2.058	-8.07147	10	11	10
hsa-miR-126-3p	NM_024969	CSRNP3	...((((((((((((.((((((&)))))))))))))))))).	2491	2510	1	-15.8	1	0.00459	0.765	4.18689	2.55765	-6.74759	18	19	18
hsa-miR-126-3p	NM_024979	MCF2L	(((((((((((((.........&))))))))..))))).	6106	6122	0.923077	-17.2	1	0.000131484	0.5	-0.873546	-0.251611	-5.76291	13	16	8
hsa-miR-126-3p	NM_025052	MAP3K19	..((((.(((((((((((((..&.))))))))))))).)))).	4180	4217	1	-19.7	1	0.0772389	0.691	0.577756	0.937444	-6.50069	17	20	13
hsa-miR-126-3p	NM_025058	TRIM46	....(((((((.(((((((((.&)).)))))))))))))).	3114	3132	0.846154	-15.6	1	0.0149035	0.559	0.61857	0.68558	-12.8934	16	18	14
hsa-miR-126-3p	NM_025106	SPSB1	((.((((.((((((........&)))))).)))).)).	1454	1469	0.923077	-17.3	1	1.85e-07	0.397	0.928393	0.0380307	-8.77725	12	15	6
hsa-miR-126-3p	NM_025113	RUBCNL	(((((((.((((((........&)))))).).)))))).	7889	7905	0.846154	-16.9	1	4.15e-06	0.588	0.526349	0.000477778	-7.21971	13	16	6
hsa-miR-126-3p	NM_025125	TMEM254	((.(((((((((((((((((..&.))))))))))))).)).)).)).	1542	1574	0.846154	-19.2	1	0.000382919	0.544	-0.142994	-0.0625663	-5.49511	19	24	13
hsa-miR-126-3p	NM_025130	HKDC1	(((((.(((((((.........&))))))).))))).	3306	3320	0.923077	-15.1	1	0.0107628	0.559	0.04941	-0.0294203	-7.66387	12	14	7
hsa-miR-126-3p	NM_025160	WDR26	((((((((((((.......((.&)).......)))))))))))).	5199	5221	0.846154	-16	1	0.000137656	0.647	5.44283	5.65892	-7.05204	14	22	12
hsa-miR-126-3p	NM_025179	PLXNA2	((((.(((.(((((((..(((.&)))))))))).)))..)))).	9050	9071	0.846154	-16.8	1	0.0105088	0.456	4.27632	4.16445	-9.113	17	21	10
hsa-miR-126-3p	NM_025181	SLC35F5	..(((((.((((((((((((((&)))))))))))))).).........)))).	3690	3720	0.923077	-18.4	1	0.00150827	0.559	0.429353	0.167174	-7.27064	19	30	14
hsa-miR-126-3p	NM_025205	MED28	..((((((.(((((....(((.&))).))))))))))).	2530	2546	0.807692	-16	1	1.11e-05	0.471	-0.168751	-0.0216417	-6.98189	14	16	11
hsa-miR-126-3p	NM_025209	EPC1	((((((((((............&.)))))))))).	3125	3147	0.846154	-15.3	1	0.000866924	0.574	6.22481	5.60923	-13.2236	10	12	10
hsa-miR-126-3p	NM_025212	CXXC4	..((.(((((((((((......&.))))))))))).)).	5423	5455	0.846154	-15.2	1	0.099874	0.779	2.22263	2.00233	-9.07604	13	16	11
hsa-miR-126-3p	NM_025229	SEL1L2	.....(((((((((........&))))))))).	2168	2178	0.846154	-15.8	1	3.63e-05	0.485	0.578288	0.977328	-14.6341	9	10	9
hsa-miR-126-3p	NM_025235	TNKS2	(((((..((((((((((..((.&))...))))))))))..))))).	5625	5648	0.923077	-18.1	1	0.000416258	0.632	0.49921	1.80807	-7.38222	17	23	10
hsa-miR-126-3p	NM_025236	RNF39	((.(.(((((((((....((((&))))..)))))))))..).)).	1875	1897	0.846154	-18.3	1	0.00346347	0.5	1.22402	1.16623	-10.5826	16	22	9
hsa-miR-126-3p	NM_025237	SOST	..((.((((((((.........&)))))))))).	1821	1832	0.923077	-15.1	1	0.0439621	0.5	3.84237	3.35554	-10.9014	10	11	10
hsa-miR-126-3p	NM_030579	CYB5B	..((((((((((((((.((((.&)))).)))))))))))))).	3647	3667	1	-21.3	1	0.000517984	0.632	0.211066	0.602407	-4.957	18	20	14
hsa-miR-126-3p	NM_030625	TET1	..(((((((((((((((((.((&)).))))))))).)))))))).	7374	7396	0.846154	-17.8	1	0.0166634	0.676	3.45785	2.70937	-4.957	19	22	9
hsa-miR-126-3p	NM_030629	CMIP	((((((((.((((.........&.)))))))))))).	3904	3919	0.846154	-15.8	1	1.2e-05	0.529	1.59078	0.528977	-6.8193	12	14	12
hsa-miR-126-3p	NM_002249	KCNN3	..((((((.(((((((((((((&.))).)))))))))))))))).	9096	9143	0.846154	-19.1	1	0.000184337	0.515	0.0973301	0.16484	-6.01339	19	22	16
hsa-miR-126-3p	NM_002262	KLRD1	(((((((.(((((..((((((.&))).)))..)))))))))))).	2484	2506	0.923077	-20.2	1	1.26e-06	0.515	-0.385147	0.0520304	-7.8435	18	22	12
hsa-miR-126-3p	NM_002304	LFNG	.((((((((.(((((((((((.&))))))))))))))))).)).	2002	2023	1	-19.6	1	0.000687678	0.574	0.985446	1.28927	-5.03583	19	21	17
hsa-miR-126-3p	NM_002310	LIFR	..(((((.(((((((((.....&.)))))))))))))).	7058	7079	0.846154	-16.6	1	0.0151072	0.765	1.89697	2.82593	-7.27064	14	16	14
hsa-miR-126-3p	NM_002319	LRCH4	..(((((((.((((........&.)))).))))))).	2273	2313	0.846154	-17.2	1	8.89e-06	0.294	1.95542	2.8311	-7.16801	11	14	7
hsa-miR-126-3p	NM_002337	LRPAP1	.((((((((((.((...((((.&))))...)).)))))))))).	3122	3143	0.923077	-19.7	1	0.000242166	0.426	0.402269	0.10101	-8.10863	16	21	10
hsa-miR-126-3p	NM_002389	CD46	((((((((((((..........&.)))))))))))).	2206	2231	0.923077	-18.2	1	1.05e-05	0.529	0.0513924	-0.253892	-7.05204	12	14	12
hsa-miR-126-3p	NM_002397	MEF2C	(((((((((..((((.(((((.&))))))))))))).))))).	4896	4916	0.923077	-18.2	1	0.00290166	0.676	3.35454	2.84804	-8.2379	18	20	13
hsa-miR-126-3p	NM_002402	MEST	..((((.(((((((.((((((.&)))))).))))))).).))).	1507	1528	0.961538	-17.4	1	0.0171948	0.676	0.504887	0.423182	-7.23614	17	21	7
hsa-miR-126-3p	NM_002412	MGMT	((((((((((.((((.(((((.&)))))..)))))))))))))).	1781	1803	1	-21.3	1	8.52e-06	0.441	-0.0502387	0.0807863	-6.9954	19	22	14
hsa-miR-126-3p	NM_002481	PPP1R12B	..((((.(((((((.((((((.&)))))).))))))).)))).	4895	4915	0.923077	-19.1	1	0.00896788	0.691	-0.617518	-0.236604	-7.23614	17	20	7
hsa-miR-126-3p	NM_002535	OAS2	..((((((.((((((.......&.)))))).)))))).	3739	3760	0.923077	-18	1	0.0240862	0.5	-1.07288	-0.53294	-6.24644	12	15	6
hsa-miR-126-3p	NM_002535	OAS2	..((((((((.((.....(((.&))))))))))))).	2522	2536	0.846154	-16.2	1	3.32e-06	0.471	-0.648889	-0.492791	-9.60711	13	14	13
hsa-miR-126-3p	NM_002558	P2RX1	..(((((.(((((.........&.))))).))))).	1567	1587	0.846154	-17.4	1	0.000376783	0.456	1.92752	2.89527	-9.09597	10	13	5
hsa-miR-126-3p	NM_002562	P2RX7	((((((((((............&.)))))))))).	2990	3007	1	-15.3	1	4.06e-05	0.559	-0.384731	-0.0948746	-13.2236	10	12	10
hsa-miR-126-3p	NM_002572	PAFAH1B2	..(((((((((((((.......&))))))))).)))).	3085	3100	1	-16.5	1	0.0954935	0.588	0.685336	0.757515	-5.19005	13	15	9
hsa-miR-126-3p	NM_002575	SERPINB2	.......((((((((((((...&)))))))))))).	1633	1646	0.846154	-15.1	0	0.00387126	0.779	0.204576	0.58848	-17.1102	12	13	12
hsa-miR-126-3p	NM_002578	PAK3	(((((((((.((((........&)))).))))))))).	8922	8937	0.923077	-16.5	1	8.27e-05	0.588	2.94187	2.68463	-6.14858	13	15	9
hsa-miR-126-3p	NM_002595	CDK17	.....((((((..(((((((((&)))))))))..)))))).	2346	2364	1	-17.2	1	0.00180802	0.603	5.66198	5.59442	-18.3015	15	18	9
hsa-miR-126-3p	NM_002598	PDCD2	((((((((((((((........&)))))))))))))).	1352	1367	0.846154	-18.9	1	0.0442259	0.706	-0.215538	-0.226786	-4.90607	14	15	14
hsa-miR-126-3p	NM_002599	PDE2A	((.((((((.((((........&)))).)))))).)).	3562	3577	0.846154	-15.7	1	0.00200637	0.382	2.3025	2.08019	-7.70612	12	15	6
hsa-miR-126-3p	NM_002607	PDGFA	((((((..((.(((((((.(((&))).)))))))))..)))))).	1575	1597	0.953846	-18.1	1	0.000361114	0.529	4.58542	5.1161	-10.6197	18	22	9
hsa-miR-126-3p	NM_002625	PFKFB1	..(((((.((((.((((((...&)))))))))).))))).	1873	1890	0.846154	-16.1	1	0.0103216	0.471	1.48666	1.35478	-8.55977	15	17	10
hsa-miR-126-3p	NM_002635	SLC25A3	((.((((((((((.........&)))))))))).)).	2504	2518	0.846154	-14.9	1	0.00491359	0.603	-0.0725331	0.104263	-7.32045	12	14	10
hsa-miR-126-3p	NM_002645	PIK3C2A	((..(((((((((.........&)))))))))..)).	6833	6847	0.846154	-15.7	1	0.181203	0.779	4.85345	5.36811	-10.3525	11	14	9
hsa-miR-126-3p	NM_002676	PMM1	((((((((((((((........&)))))).....)))))))).	1122	1142	0.846154	-18.3	1	0.00214597	0.368	3.95883	3.0755	-4.90607	14	20	8
hsa-miR-126-3p	NM_002693	POLG	...((((..((((((((((((.&))))))))))))....)))).	4255	4276	0.923077	-19.5	1	3.26e-05	0.544	0.51051	0.808743	-9.88456	16	21	12
hsa-miR-126-3p	NM_002697	POU2F1	..(((((((..(((....(((.&))).....)))..))))))).	13596	13617	0.846154	-16.9	1	0.0101982	0.471	2.76482	1.26797	-9.99278	13	21	7
hsa-miR-126-3p	NM_002703	PPAT	..(((((((((((((((.....&)))))))))..)))))).	1770	1788	1	-17.7	1	0.00162125	0.647	0.118372	0.168042	-4.957	15	18	9
hsa-miR-126-3p	NM_002705	PPL	..((((((((((((((((.(((&))))))))).))))).))))).	6085	6107	0.923077	-19.6	1	0.00230505	0.647	0.6122	2.52643	-4.957	19	22	9
hsa-miR-126-3p	NM_002737	PRKCA	(((((((((((((.(((.((((&)))).))).)))))))...)))))).	3233	3259	0.846154	-18	1	0.00287538	0.618	0.7258	0.819313	-4.79441	20	26	7
hsa-miR-126-3p	NM_002738	PRKCB	..(((((((((((.........&))))))))))).	7589	7601	0.846154	-17.7	1	0.000336564	0.559	2.08601	1.20731	-6.78234	11	12	11
hsa-miR-126-3p	NM_002752	MAPK9	..(((((((((((.........&.))))))))))).	4676	4702	0.923077	-15.9	1	0.00771634	0.529	-0.0337546	-0.131162	-6.78234	11	13	11
hsa-miR-126-3p	NM_002766	PRPSAP1	((.(.((((((((.........&))))))))).)).	3315	3328	0.846154	-15.8	1	6.46e-05	0.471	-0.160598	-0.419483	-11.4395	11	13	9
hsa-miR-126-3p	NM_002834	PTPN11	.......(((((((((((((((&))))))))))).)).)).	4146	4164	0.923077	-15.2	0	0.162941	0.647	0.174302	0.288113	-17.1102	15	18	11
hsa-miR-126-3p	NM_002862	PYGB	..((((((((.(((........&))).)))))))).	3887	3900	0.923077	-17	1	6.31e-05	0.382	-0.563992	-0.25197	-8.75027	11	13	8
hsa-miR-126-3p	NM_002869	RAB6A	((.(((((((((.((((((((.&)))))..))).))))))))).)).	1872	1896	0.807692	-17.4	1	0.0212029	0.676	0.803763	0.483963	-6.78424	19	24	9
hsa-miR-126-3p	NM_002885	RAP1GAP	.....(((((((((((..(((.&)))...)))))))).))).	2498	2517	0.846154	-16.2	1	0.0039038	0.309	4.3813	4.80879	-13.6656	14	19	8
hsa-miR-126-3p	NM_002908	REL	((.(((((((((((........&))))))))).)).)).	7793	7809	0.923077	-16.2	1	0.000636125	0.588	0.0739764	-0.0115118	-6.46361	13	16	9
hsa-miR-126-3p	NM_002926	RGS12	.((((((.(((((.........&.))))).)))))).	5762	5804	0.846154	-18.6	1	5.63e-06	0.324	-0.593865	-0.575551	-7.9323	11	14	6
hsa-miR-126-3p	NM_002937	RNASE4	.......(((((((((((.((.&)).))))))))))).	2042	2057	1	-18.2	0	0.0173656	0.581	0	0	-17.1102	13	15	11
hsa-miR-126-3p	NM_002940	ABCE1	..(((((((((((.((((((((&))))))))))))))))))).	2231	2251	1	-23.4	1	0.00417724	0.618	1.76656	1.35495	-5.81384	19	20	19
hsa-miR-126-3p	NM_002942	ROBO2	.....(((((((((((((((((&)))))))).))))))).)).	8685	8705	0.846154	-17.6	1	0.00830777	0.746	4.33673	3.503	-13.6656	17	20	8
hsa-miR-126-3p	NM_002953	RPS6KA1	..(.(((.((((((((...((.&))..)))))))).))).).	3136	3155	0.923077	-18.1	1	0.00585731	0.603	3.25193	1.4092	-10.3027	14	19	8
hsa-miR-126-3p	NM_002957	RXRA	((.(((((.(((((((((((..&)))))))))))))))).)).	4091	4111	0.846154	-15.2	1	0.00555872	0.765	1.57983	2.18465	-6.5515	18	20	16
hsa-miR-126-3p	NM_002977	SCN9A	..((((((((.((((((((...&.))))))..)))))))))).	7267	7294	0.846154	-16.6	1	0.0148327	0.574	2.88896	4.39713	-7.78178	16	20	10
hsa-miR-126-3p	NM_003060	SLC22A5	..((((((((.((((((.....&.)))))))))))))).	3140	3164	0.923077	-17.8	1	0.00677521	0.632	0.935292	0.449999	-7.78178	14	16	14
hsa-miR-126-3p	NM_003069	SMARCA1	..((((((((((((........&.)))))))))))).	3505	3523	1	-17.2	1	0.00265019	0.662	5.63429	4.22047	-5.9255	12	14	12
hsa-miR-126-3p	NM_003111	SP3	.(.((((.((((..(((((((.&)))))))........)))).)))).).	5499	5526	0.846154	-17.8	1	0.000558387	0.691	5.74973	4.18291	-9.81047	16	27	7
hsa-miR-126-3p	NM_003162	STRN	(((((((.(((((.........&))))).))))))).	7984	7998	1	-15.4	1	0.00495731	0.647	0.306795	0.657191	-8.07655	12	14	7
hsa-miR-126-3p	NM_003177	SYK	.....(((((((((((((((((&)))))).)))))))).))).	2351	2371	0.923077	-19.6	1	0.0239038	0.412	-0.0735031	-0.542283	-13.6656	17	20	8
hsa-miR-126-3p	NM_003183	ADAM17	..(((((.((((((........&)))))).))))).	4326	4339	0.923077	-16.2	1	0.00974002	0.662	0.0735423	0.311933	-8.23913	11	13	6
hsa-miR-126-3p	NM_003188	MAP3K7	..(((((((((.(((...(((.&)))....))).))))))))).	3949	3970	0.923077	-18.9	1	0.04293	0.632	5.78303	5.94125	-8.53685	15	21	9
hsa-miR-126-3p	NM_003190	TAPBP	..((((((((((((.....((.&))......)))))))))))).	1996	2017	0.846154	-16.5	1	0.0130624	0.721	0.141577	0.312966	-5.9255	14	21	12
hsa-miR-126-3p	NM_003192	TBCC	..(((((((((((.........&)).))))))))).	1570	1583	0.923077	-16.2	1	0.000483549	0.645	1.87364	0.125071	-6.78234	11	13	9
hsa-miR-126-3p	NM_003216	TEF	((((((((((((((........&))))))).))))))).	2049	2065	0.846154	-15.2	1	0.000121229	0.382	0.159499	-0.0395046	-4.90607	14	16	7
hsa-miR-126-3p	NM_003281	TNNI1	..((((((((((.((((..((.&))...)))))))))))))).	3400	3420	0.923077	-19.8	1	2.09e-05	0.529	0.161867	0.290243	-6.24613	16	20	14
hsa-miR-126-3p	NM_003298	NR2C2	..(((((((((((.........&)))))).))))).	3891	3904	0.846154	-16.1	1	3.17e-05	0.426	-0.360116	-0.420176	-6.78234	11	13	6
hsa-miR-126-3p	NM_003330	TXNRD1	..(((((.(..(((((((((((&)))))))))))...).))))).	3149	3171	0.846154	-15.9	1	0.0510272	0.706	-0.266693	-0.413724	-11.3379	17	22	11
hsa-miR-126-3p	NM_003343	UBE2G2	((.(((((((((.(((......&))).))))))))).)).	2986	3003	0.923077	-17.8	1	5.57e-06	0.426	6.4952	5.36726	-6.78424	14	17	9
hsa-miR-126-3p	NM_003348	UBE2N	....(((((((((((((.((((&)))).))))))))))))).	2449	2468	1	-21.6	1	0.0183151	0.676	0.087695	0.0648878	-9.54656	17	19	13
hsa-miR-126-3p	NM_003375	VDAC2	..((((((.(((((((((((..&))))))))))).)))))).	1750	1769	0.923077	-18.7	1	0.00139822	0.721	1.72241	2.48671	-6.01339	17	19	11
hsa-miR-126-3p	NM_003382	VIPR2	(((((((.((.(((((......&))))).)).))))))).	2448	2465	0.846154	-16.4	1	0.000276413	0.368	3.55629	0.872071	-9.07598	14	17	7
hsa-miR-126-3p	NM_003395	WNT9A	((((((((((.(((((..((((&))))...))))).)))))))))).	1176	1200	0.846154	-20	1	7.4e-05	0.397	-0.620226	-0.268585	-6.76235	19	24	10
hsa-miR-126-3p	NM_003395	WNT9A	((((((((((.(((...((((.&))))))).)))))))))).	1453	1472	0.923077	-18.6	1	0.000290839	0.382	-1.43724	-0.316167	-7.73085	17	19	10
hsa-miR-126-3p	NM_003396	WNT9B	..((((((((((((((......&))))))))))).))).	4566	4582	0.923077	-17.6	1	0.000234173	0.382	-0.203247	-0.167955	-4.957	14	16	11
hsa-miR-126-3p	NM_003413	ZIC3	....(((((((((((((((((.&)))))).))))))))))).	3334	3353	0.923077	-20.8	1	0.000187027	0.618	1.59739	1.67427	-9.54656	17	19	11
hsa-miR-126-3p	NM_003415	ZNF268	..(((.((((((((...((((.&)))).))))))))))).	10474	10491	0.923077	-18.6	1	6.98e-05	0.632	-0.310418	0.072059	-7.82646	15	17	11
hsa-miR-126-3p	NM_003415	ZNF268	..(((((.(((((.........&.))))).))))).	8670	8684	0.846154	-16.9	1	1.19e-05	0.471	0.53132	0.219084	-9.09597	10	13	5
hsa-miR-126-3p	NM_003421	ZNF37A	....(((((((((.........&))))))))).	6199	6209	0.846154	-15.3	1	0.00150621	0.588	-0.28763	0.0573635	-11.3719	9	10	9
hsa-miR-126-3p	NM_003457	ZNF207	..(((.(((((((((.(((((.&))))).)))))))))...))).	8996	9018	0.846154	-19	1	0.000759052	0.676	0	0	-7.09101	17	22	9
hsa-miR-126-3p	NM_003457	ZNF207	..((((((((((((.....((.&)).....)))))))))))).	3581	3601	0.846154	-16	1	0.000268995	0.618	0	0	-5.9255	14	20	12
hsa-miR-126-3p	NM_003469	SCG2	(((((..((((((((((((((.&)))))))...))))))).))))).	2227	2251	0.846154	-19.2	1	0.00242968	0.676	2.426	2.6054	-7.38222	19	24	7
hsa-miR-126-3p	NM_003474	ADAM12	..((((((((((((.....((.&.))..)))))))))))).	3438	3476	0.846154	-18.3	1	0.000113569	0.471	-0.157265	0.0626361	-5.9255	14	18	12
hsa-miR-126-3p	NM_003528	H2BC21	..((((.((((((((..(((((&)))))..)))))))).)))).	661	682	0.923077	-19	1	0.04236	0.544	0.052229	-0.0688622	-6.73374	17	21	8
hsa-miR-126-3p	NM_003565	ULK1	..((.((((((((.....((((&)))))))))))).)).	3684	3700	1	-17.1	1	7.16e-05	0.353	-0.2835	-0.83075	-10.9014	14	16	12
hsa-miR-126-3p	NM_003576	STK24	(((((((((.((((....(((.&.)))..))))))))))))).	5191	5232	1	-19.3	1	0.000727064	0.397	0	0	-6.14858	16	20	13
hsa-miR-126-3p	NM_003607	CDC42BPA	..((((((((((((((((....&.))))))))))).))))).	8888	8934	0.923077	-17.7	1	0.00896416	0.721	4.98943	5.60697	-4.957	16	19	11
hsa-miR-126-3p	NM_003615	SLC4A7	..((((((((.((((((.....&.)))))).)))))))).	5539	5568	1	-19.8	1	0.000223354	0.647	6.13967	5.66818	-7.78178	14	17	8
hsa-miR-126-3p	NM_003622	PPFIBP1	...(((((((.(((((.(((((&))))).))))).))))))).	5164	5184	0.846154	-18.3	1	0.00159524	0.618	-0.452764	0.0165748	-9.33931	17	20	7
hsa-miR-126-3p	NM_003622	PPFIBP1	((((((((((.(((..((((..&.))))..))).)))))))))).	3573	3614	0.923077	-17.4	1	0.000239331	0.574	0.229433	0.598098	-7.73085	17	22	10
hsa-miR-126-3p	NM_003629	PIK3R3	..((((((.((((....((((.&))))...)))))))))).	5262	5280	0.846154	-15.7	1	0.00280519	0.603	1.81576	0.731985	-7.83873	14	18	10
hsa-miR-126-3p	NM_003648	DGKD	..((((((((((..........&)))))))))).	3718	3729	1	-16.3	1	0.00532941	0.397	0.888878	-0.0512613	-8.07147	10	11	10
hsa-miR-126-3p	NM_003659	AGPS	(((.(((((((((..(((.((.&))))))))))))))))).	5436	5454	0.846154	-16.7	1	0.0014426	0.647	0.286969	0.171877	-8.56189	17	18	17
hsa-miR-126-3p	NM_003714	STC2	..(.(((.(((((((((((((.&.))))).)))))))).)))).	3640	3667	0.846154	-19.3	1	0.00184095	0.603	5.08482	4.79917	-10.3027	17	21	8
hsa-miR-126-3p	NM_003759	SLC4A4	.((((((..((((.((((((..&))))))))))....)))))).	7145	7166	0.923077	-17.5	1	0.000155834	0.603	0.927714	0.56683	-8.02019	16	21	10
hsa-miR-126-3p	NM_003792	EDF1	(((..(((((((..........&.)))))))..))).	565	585	0.846154	-16.7	1	8.56e-05	0.324	3.46828	2.97714	-14.2031	10	14	7
hsa-miR-126-3p	NM_003842	TNFRSF10B	(((((((((..(((.....((.&)).....))).))))))))).	3466	3487	0.846154	-19.3	1	0.000430607	0.382	-1.4105	-0.298704	-8.97335	14	21	9
hsa-miR-126-3p	NM_003895	SYNJ1	(((((((((((......((((.&)))))))))).))))).	6277	6294	0.923077	-16	1	0.000899935	0.662	4.74267	4.74869	-10.3988	15	17	10
hsa-miR-126-3p	NM_003902	FUBP1	..(((((((((((((((.....&)))))))))).))))).	3575	3592	0.846154	-18.5	1	0.00113212	0.735	3.55545	3.21263	-4.957	15	17	10
hsa-miR-126-3p	NM_003913	PRPF4B	..((((((((((((((......&.)))))))))))))).	7409	7433	1	-16.9	1	0.0123581	0.691	0.684126	1.16797	-4.957	14	16	14
hsa-miR-126-3p	NM_003913	PRPF4B	((.(((((((..((((((((((&)))))))))).))))))))).	4924	4945	0.846154	-16.6	1	0.047978	0.75	0.704701	1.3459	-11.6667	19	21	10
hsa-miR-126-3p	NM_003937	KYNU	((.(((((((((((((..((((&.))))..))))))))).)))).)).	13295	13328	0.846154	-19.3	1	2.65e-05	0.544	-0.124224	0.090444	-5.49511	19	25	9
hsa-miR-126-3p	NM_003940	USP13	..(((((((((((.........&))))))))))).	4690	4702	0.923077	-20.3	1	0.000371776	0.5	0.553384	0.227717	-6.78234	11	12	11
hsa-miR-126-3p	NM_003943	STBD1	(((((..((..((((((((((.&))))))))))..))))))).	1740	1760	0.876923	-15.3	1	0.00569535	0.603	5.65589	3.1398	-11.4495	17	20	10
hsa-miR-126-3p	NM_003944	SELENBP1	..((((.(((((((((((.(((&)))))))))))))).)))).	1646	1666	0.884615	-21.6	1	0.00954925	0.529	1.60624	1.30846	-6.50069	18	20	14
hsa-miR-126-3p	NM_003948	CDKL2	(((...(((((((((((..((.&))..)))))))))))...))).	2385	2407	0.846154	-17.1	1	0.000960554	0.676	0.935335	0.544434	-12.9896	16	22	11
hsa-miR-126-3p	NM_003972	BTAF1	((.(((((((((((((...((.&.))..)))))))).))))).)).	6875	6904	1	-18	1	0.000524149	0.618	1.15706	1.86343	-5.49511	17	23	8
hsa-miR-126-3p	NM_003981	PRC1	.(((((.((((((((....(((&)))...))))))))...))))).	2981	3004	0.923077	-17.7	1	0.0308401	0.647	0.161633	0.221981	-5.57006	16	23	8
hsa-miR-126-3p	NM_004027	INPP4A	..(((((.((((((.(((((((&)))))))..))))))))))).	5838	5859	0.846154	-19.7	1	5.11e-05	0.544	-0.489692	-0.516557	-8.00609	18	21	11
hsa-miR-126-3p	NM_004041	ARRB1	(((((((.(((((.........&.))))).))))))).	6953	6977	0.953846	-17.1	1	0.000158122	0.441	3.70699	4.2469	-8.07655	12	15	7
hsa-miR-126-3p	NM_004077	CS	((((.(((.((((..(.((((.&)))))..))))))).)))).	2419	2439	0.846154	-16.1	1	0.0510426	0.559	5.86053	4.49284	-10.7053	16	20	7
hsa-miR-126-3p	NM_004090	DUSP3	..(((((.(((((.........&))))).))))).	3309	3321	0.846154	-16.4	1	0.000225246	0.426	-0.399228	0.196858	-9.09597	10	12	5
hsa-miR-126-3p	NM_004090	DUSP3	((.((((((((((.........&)))))))))).)).	2133	2147	0.923077	-16.1	1	0.0124937	0.5	-0.170135	0.139885	-7.32045	12	14	10
hsa-miR-126-3p	NM_004130	GYG1	...(((((((((((.(((((..&.))))).))))))).)))).	3942	3968	0.846154	-17.9	1	0.00403417	0.603	0.110288	0.099433	-7.24999	16	20	7
hsa-miR-126-3p	NM_004157	PRKAR2A	..((((((((.(((((...((.&)).))))))))))))).	5088	5105	0.923077	-19.8	1	0.000227773	0.544	5.45513	5.13342	-7.78178	15	17	13
hsa-miR-126-3p	NM_004177	STX3	(((((((((.(((.........&))).))))))))).	1813	1827	1	-17.4	1	0.000328581	0.588	-0.136031	0.244939	-7.00542	12	14	9
hsa-miR-126-3p	NM_004179	TPH1	..(..(((((((((........&)))))))))..).	2182	2195	0.923077	-15	1	0.000164631	0.559	-0.209932	0.0463064	-13.0766	10	13	9
hsa-miR-126-3p	NM_004212	SLC28A2	..(((((.((((((.....(((&))).....)))))).))))).	2096	2117	0.846154	-18.4	1	0.00164124	0.559	0.0983925	-0.0210242	-8.23913	14	21	6
hsa-miR-126-3p	NM_004265	FADS2	..((.(((((((((...(((((&)))))....))))))))))).	1523	1544	0.846154	-18.2	1	0.00258607	0.426	-0.500384	-0.0722255	-10.0445	16	21	11
hsa-miR-126-3p	NM_004273	CHST3	.(((((((((.(((...((((.&))))....)))))))))))).	6632	6653	1	-18.3	1	0.000276259	0.515	0.256152	0.0806874	-7.5866	16	21	12
hsa-miR-126-3p	NM_004273	CHST3	..((.((((((((.....(((.&))))))))))).)).	2927	2942	0.923077	-17.5	1	1.52e-05	0.368	-0.873587	0.154274	-10.9014	13	15	11
hsa-miR-126-3p	NM_004295	TRAF4	..(((((.((((((........&))))))))))).	1818	1830	0.846154	-15	1	0.000123103	0.426	2.09283	1.21561	-8.23913	11	12	11
hsa-miR-126-3p	NM_004307	APBB2	..(((((((((((.........&.))))))))))).	4799	4819	1	-18.4	1	0.0386216	0.574	0.508041	0.534679	-6.78234	11	13	11
hsa-miR-126-3p	NM_004321	KIF1A	((((((((((((((........&)))))))..))))))).	7989	8006	0.846154	-17.4	1	0.000171766	0.309	5.82957	4.58983	-4.90607	14	17	7
hsa-miR-126-3p	NM_004357	CD151	((((.((((.(((.........&))).)))).)))).	1090	1104	0.923077	-16	1	0.0027251	0.309	-0.352716	-0.453835	-11.1245	11	14	4
hsa-miR-126-3p	NM_004384	CSNK1G3	..(((((((.((((((((((((&.))))).........))))))).))))))).	2082	2119	0.923077	-20.5	1	0.000266088	0.691	1.38544	1.08082	-6.19951	19	31	7
hsa-miR-126-3p	NM_004391	CYP8B1	(((((((((..(((........&))).))))))))).	2112	2126	0.846154	-16.6	1	1.45e-05	0.368	0.852418	1.1509	-8.97335	12	14	9
hsa-miR-126-3p	NM_004397	DDX6	((((((.(((((((((((.((.&)))))))))))))..)))))).	2218	2240	1	-20.6	1	0.0361374	0.647	1.98582	1.56142	-5.48126	19	22	13
hsa-miR-126-3p	NM_004397	DDX6	.....(((..(((((((((((.&)))))))))))..))).	4558	4575	0.923077	-17.7	1	0.00800607	0.691	6.89363	6.71218	-15.9645	14	17	11
hsa-miR-126-3p	NM_004414	RCAN1	((.(.(((((((((........&))))))))).).)).	893	908	0.923077	-17.1	1	0.000848789	0.471	0.323154	0.261654	-10.5826	12	15	9
hsa-miR-126-3p	NM_004420	DUSP8	..(((((((((((..((((((.&)))))).))).)))))))).	2984	3004	0.897436	-21.7	1	9.3e-06	0.426	0.545729	1.18882	-6.54929	17	20	8
hsa-miR-126-3p	NM_004429	EFNB1	...(((((((((.....((((.&)))).................))))))))).	2559	2590	0.846154	-16	1	0.0937237	0.5	2.89575	2.31178	-9.62901	13	31	9
hsa-miR-126-3p	NM_004432	ELAVL2	..(.(((.((((((((((((..&)))))))))))).)))).	2903	2921	0.876923	-16	1	0.00208448	0.632	6.05476	5.87485	-10.3027	16	18	12
hsa-miR-126-3p	NM_004434	EML1	((.((((((((((......(((&.)))....)))))))))).)).	3223	3268	0.846154	-18.8	1	0.000182176	0.529	-0.491139	0.124518	-7.32045	15	22	10
hsa-miR-126-3p	NM_004437	EPB41	.....(((((((((........&))))))))).	5477	5487	0.923077	-15.8	1	0.000394263	0.412	-0.0821748	0.42381	-14.6341	9	10	9
hsa-miR-126-3p	NM_004452	ESRRB	..((.(((((((((........&.))))))))).)).	2800	2848	0.923077	-16.7	1	0.00120027	0.529	-0.429905	0.488576	-10.0445	11	14	9
hsa-miR-126-3p	NM_004457	ACSL3	(((((((((((((.........&))).)))))))))).	5491	5506	0.846154	-15.6	1	0.0227728	0.676	0.94129	1.40772	-5.76291	13	15	10
hsa-miR-126-3p	NM_004475	FLOT2	(((((((((.((((........&))))...))))))))).	2189	2206	0.923077	-16	1	6.23e-07	0.426	4.92707	5.19097	-6.14858	13	17	9
hsa-miR-126-3p	NM_004488	GP5	((((.((...(((((((((((.&)).)))))))))...)))))).	3288	3310	0.846154	-16.7	1	0.0235438	0.735	0.658763	0.447784	-12.6691	17	22	9
hsa-miR-126-3p	NM_004491	ARHGAP35	((((((((((.((.....((((&.)))))))))))))))).	8494	8528	0.923077	-19.6	1	1.04e-09	0.191	-1.2036	-0.443034	-8.58769	16	18	16
hsa-miR-126-3p	NM_004509	SP110	..(((((((((((((((((((.&)))))))).))))))..............))))).	4588	4623	1	-20.1	1	0.0877242	0.691	1.03421	0.338262	-4.957	19	35	8
hsa-miR-126-3p	NM_004539	NARS1	.......((((((((.(((((.&))))))))))))).	2038	2052	0.846154	-16.8	0	0.183212	0.721	4.51082	4.41349	-17.3433	13	14	13
hsa-miR-126-3p	NM_004562	PRKN	..(((((((((((..(((((((&.))))))).))))))))))).	3483	3533	0.923077	-23	1	1.13e-08	0.412	2.00307	2.7703	-6.54929	18	21	11
hsa-miR-126-3p	NM_004579	MAP4K2	..((((((((.((((.......&)))).)))))))).	4515	4529	0.846154	-15.5	1	0.0142016	0.735	0.780375	0.063295	-8.01482	12	14	8
hsa-miR-126-3p	NM_004580	RAB27A	...((((((((((.........&)))))))))).	1534	1545	1	-16.3	1	0.00750122	0.574	0.263099	0.417746	-8.33988	10	11	10
hsa-miR-126-3p	NM_004612	TGFBR1	..((((((((((((((...(((&.)))...))))))))..)))))).	5570	5602	0.923077	-18.7	1	0.00354	0.676	2.12744	2.34905	-4.957	17	24	8
hsa-miR-126-3p	NM_004645	COIL	(((((..((((((((((((...&))))))))))))))))).	2511	2529	1	-17	1	0.104394	0.676	4.5465	3.44965	-7.38222	17	18	17
hsa-miR-126-3p	NM_004663	RAB11A	..((((((((((..((((....&))))..)))))))))).	2128	2145	0.923077	-17	1	0.0329985	0.574	3.08797	2.13231	-7.10297	14	17	10
hsa-miR-126-3p	NM_004664	LIN7A	...((((((((((((((.....&)))))))))))))).	5669	5684	0.884615	-17.2	1	0.0509225	0.721	4.57258	5.89479	-6.51454	14	15	14
hsa-miR-126-3p	NM_004694	SLC16A6	......(((((((((((.....&))))))))))).	2990	3002	0.923077	-15.2	0	0.00132701	0.603	0.250107	2.32531	-15.5666	11	12	11
hsa-miR-126-3p	NM_004731	SLC16A7	((.(((((((((((((.(((((&))))))))...)))))).)))).)).	7839	7865	0.846154	-18.6	1	8.9e-05	0.574	0.0854406	-0.0501392	-5.49511	20	26	8
hsa-miR-126-3p	NM_004772	NREP	..(((((((((.(..((((((.&))))))....).))))))))).	361	383	0.846154	-15.8	1	0.00583723	0.676	5.1344	3.20781	-9.89609	16	22	9
hsa-miR-126-3p	NM_004772	NREP	(((((((((((.(.........&.).)))))))).))).	1108	1132	0.846154	-15.4	1	8.88e-06	0.485	6.42103	5.44391	-9.10972	12	16	8
hsa-miR-126-3p	NM_004797	ADIPOQ	..((((((((((..(((((((.&)))))))..))))).))))).	3850	3871	0.923077	-19.3	1	0.0142665	0.735	0.256895	0.0933077	-7.10297	17	21	7
hsa-miR-126-3p	NM_004810	GRAP2	(((((((((..((.........&))..))))))))).	3613	3627	0.923077	-15.1	1	0.00828502	0.353	-0.367645	-0.118145	-9.83019	11	14	9
hsa-miR-126-3p	NM_004845	PCYT1B	..((((((.((((((.......&)))))))))))).	5410	5423	0.846154	-15	1	0.000816352	0.529	0.218606	1.50169	-6.24644	12	13	12
hsa-miR-126-3p	NM_004859	CLTC	..(((((((((((((..((((.&))))...)))))))).............))))).	5897	5931	0.846154	-17.7	1	0.00164537	0.603	3.79212	3.86585	-5.19005	17	34	8
hsa-miR-126-3p	NM_004862	LITAF	((((((((((.(((........&))))))))))))).	1760	1774	1	-17.3	1	1.64e-05	0.515	0.334586	0.676301	-7.73085	13	14	13
hsa-miR-126-3p	NM_004892	SEC22B	(((((((((..((((((((((.&)))))))))).))))).)))).	4883	4905	0.923077	-19.3	1	0.0604386	0.618	1.4084	0.848524	-8.00486	19	22	10
hsa-miR-126-3p	NM_004904	CREB5	(((((((((((((...((((((&.)))))).))))))))))))).	4496	4539	1	-20.3	1	0.000603767	0.603	1.70167	2.023	-5.76291	19	22	13
hsa-miR-126-3p	NM_004906	WTAP	..((((((((((((..(((((.&)))))..))))))))........)))).	1786	1814	0.846154	-17.9	1	0.00413181	0.574	2.05693	3.04173	-5.9255	17	28	8
hsa-miR-126-3p	NM_004932	CDH6	..(((((((((((((.......&))))))))))))).	7371	7385	0.923077	-15.8	1	0.00363796	0.676	1.92564	1.68389	-5.19005	13	14	13
hsa-miR-126-3p	NM_004938	DAPK1	.....((..((((((((((((.&))))))))))))..)).	5386	5403	1	-18.3	0	0.000886029	0.603	1.07903	0.550462	-17.0356	14	17	12
hsa-miR-126-3p	NM_004956	ETV1	(((.(((((((((.(((((...&.)))))))))))))).))).	6348	6376	0.923077	-17.6	1	0.0342994	0.735	2.45948	2.84355	-7.82644	17	20	14
hsa-miR-126-3p	NM_004972	JAK2	.......((((((((((((((.&))))))).))))))).	6278	6294	0.846154	-18.3	0	0.00030241	0.603	0.00032538	0.365875	-17.1102	14	16	7
hsa-miR-126-3p	NM_004999	MYO6	..((((((((.((((....((.&))..)))))))))))).	4118	4135	0.923077	-16.9	1	0.00147852	0.456	-0.61148	0.81289	-8.01482	14	17	12
hsa-miR-126-3p	NM_005012	ROR1	((((((((((((((.((((((.&))))))...))))))))))..)))).	4195	4221	0.923077	-19.4	1	5.59e-05	0.515	-0.348723	0.033884	-4.67302	20	26	10
hsa-miR-126-3p	NM_005027	PIK3R2	.(((((((((...(((..(((.&))).)))...))))))))).	3928	3948	0.884615	-18.5	1	0.00521194	0.559	2.1307	0.367104	-11.254	15	20	9	MIRT003894
hsa-miR-126-3p	NM_005044	PRKX	(((((((((((...........&))))))))))).	4125	4137	1	-19.4	1	0.00717911	0.515	0.88696	0.880842	-10.3988	11	12	11
hsa-miR-126-3p	NM_005063	SCD	.....(((((.(((...(((((&))))))))))))).	5054	5068	0.923077	-14.8	1	0.109605	0.632	0.977454	1.18158	-17.4589	13	14	13
hsa-miR-126-3p	NM_005093	CBFA2T2	...((((((((((.........&)))))))))).	5083	5094	0.846154	-16.9	1	5.21e-05	0.397	0.138514	-0.344931	-8.33988	10	11	10
hsa-miR-126-3p	NM_005100	AKAP12	..(((((((((((((.((((..&))))))))))))))))).	8219	8237	0.923077	-17.7	1	0.000232258	0.588	0.888672	0.768396	-5.19005	17	18	17
hsa-miR-126-3p	NM_005116	SLC23A2	....(((((((((.....(((.&))).....))))))))).	4266	4284	1	-18.8	1	0.00233522	0.5	0.362095	0.0245979	-11.3719	12	18	9
hsa-miR-126-3p	NM_005118	TNFSF15	.(((((((((((..........&))))))))))).	3194	3206	0.923077	-16	1	0.000504669	0.529	0.738064	0.145299	-6.90779	11	12	11
hsa-miR-126-3p	NM_005146	SART1	((((((((((.(((........&))).)))))))))).	2953	2968	0.846154	-16.5	1	0.00315787	0.368	-1.15974	-0.430744	-7.73085	13	15	10
hsa-miR-126-3p	NM_005154	USP8	..(((((((((((.........&))))))))))).	8036	8048	0.846154	-18.2	1	0.0011596	0.574	-0.347096	-0.0592857	-6.78234	11	12	11
hsa-miR-126-3p	NM_005154	USP8	..(.(((((((((((((((((.&)))))))))))).)).)))).	3795	3816	0.846154	-18.7	1	0.15957	0.765	1.321	1.78538	-7.98902	18	21	12
hsa-miR-126-3p	NM_005188	CBL	..((((((((((((........&.)))))))))))).	7530	7555	0.846154	-15.6	1	0.0117309	0.5	-0.340352	-0.226493	-5.9255	12	14	12
hsa-miR-126-3p	NM_005197	FOXN3	...((((.(((((((..((((.&))))..))))))).)))).	4318	4337	0.846154	-18.6	1	0.0825708	0.574	1.25317	1.97632	-9.06122	15	19	7
hsa-miR-126-3p	NM_005206	CRK	(((((((.((((((........&.)))))).))))))).	1004	1045	0.923077	-19.5	1	0.000709338	0.574	0.461985	0.554453	-7.21971	13	16	7	MIRT002993
hsa-miR-126-3p	NM_005228	EGFR	(((((((((((.....(((((.&))))))))).))))))).	5131	5149	0.846154	-17.3	1	0.0711012	0.544	-0.918268	-0.339713	-10.3988	16	18	9
hsa-miR-126-3p	NM_005297	MCHR1	((((((((((((..........&))))).))))))).	1677	1691	0.923077	-17.8	1	0.000271003	0.368	-0.174158	-0.0769253	-7.05204	12	14	7
hsa-miR-126-3p	NM_005324	H3-3B	...((((.(((((((((.(((.&))).))))))))).).))).	717	737	0.846154	-19	1	0.000132698	0.515	-0.127414	-0.58429	-8.82818	16	20	9
hsa-miR-126-3p	NM_005334	HCFC1	((((((.(((.((((((.((..&)).))))))))).)))))).	8809	8829	0.846154	-15.7	1	0.00918822	0.647	2.70584	1.81454	-8.30604	17	20	9
hsa-miR-126-3p	NM_005411	SFTPA1	..((.(((((.((...(((((.&)))))...))))))).)).	888	907	0.846154	-15.8	1	0.000316967	0.397	0	0	-13.7262	14	19	7
hsa-miR-126-3p	NM_005428	VAV1	..(((((((.(((.........&))).))))))).	2770	2782	0.923077	-16.7	1	0.000493913	0.382	0.44704	0.360557	-8.02485	10	12	7
hsa-miR-126-3p	NM_005433	YES1	...((((((((((((...((((&))))...)))))))))))).	2726	2746	0.923077	-20.1	1	0.00041894	0.618	2.41665	1.9537	-6.74759	16	20	12
hsa-miR-126-3p	NM_005458	GABBR2	((((((((((((((........&)))).))))))).))).	5448	5465	0.846154	-15.4	1	0.014085	0.691	0.220419	0.452489	-4.90607	14	17	7
hsa-miR-126-3p	NM_005470	ABI1	.((((.(((.((((((.((((.&)))).)))))).))).)))).	1959	1980	0.826923	-16.5	1	0.0172375	0.706	0.984754	4.53094	-6.93679	17	21	6
hsa-miR-126-3p	NM_005518	HMGCS2	..(((((((((((.........&.))))))))))).	1776	1805	0.846154	-16.6	1	2.03e-05	0.485	4.88569	4.50142	-6.78234	11	13	11
hsa-miR-126-3p	NM_005575	LNPEP	..((((((((((((((((((((&)))))))))...........................)))))))).))).	8638	8687	0.846154	-16.1	1	5.23e-06	0.5	0.433469	0.562059	-4.957	20	49	9
hsa-miR-126-3p	NM_005578	LPP	..(((((((((((.........&)))))).))))).	2499	2512	0.846154	-16.1	1	0.00255572	0.574	1.11813	0.731823	-6.78234	11	13	6
hsa-miR-126-3p	NM_005578	LPP	((.((((((((((.........&)))))).)))).)).	13720	13735	0.846154	-16.3	1	0.00013073	0.574	-0.108539	0.0376906	-7.32045	12	15	6
hsa-miR-126-3p	NM_005596	NFIB	..(..(((((((....(((((.&))))).....)))))))..).	7836	7857	0.846154	-16.4	1	0.000257828	0.706	2.87977	2.95715	-15.2225	13	21	7
hsa-miR-126-3p	NM_005597	NFIC	..((((((((((((((......&.)))))))).)))))).	6570	6598	0.846154	-17.8	1	0.000816272	0.456	-0.72033	-0.108062	-4.957	14	17	8
hsa-miR-126-3p	NM_005602	CLDN11	..(((((((((((((.((((..&))))))))))))))))).	2310	2328	0.897436	-17.6	1	0.00114316	0.706	0.534043	0.164921	-5.19005	17	18	17
hsa-miR-126-3p	NM_005602	CLDN11	..(((((((.((((........&)))).))))))).	2101	2114	0.923077	-15.8	1	0.000895248	0.618	3.59664	1.69435	-7.16801	11	13	7
hsa-miR-126-3p	NM_005638	VAMP7	..(((((((((((.........&.))))))))))).	2129	2172	0.923077	-18.5	1	0.00273033	0.632	2.51376	0.465082	-6.78234	11	13	11
hsa-miR-126-3p	NM_005668	ST8SIA4	..((((..((((((((((((..&))))))))))))....)))).	4772	4793	0.846154	-15.7	1	0.00242346	0.691	1.84264	1.64241	-8.81432	16	21	12
hsa-miR-126-3p	NM_005678	SNURF	..(((((.((((((...((((.&))))))))))))))).	737	753	0.846154	-17.8	1	0.000684762	0.338	5.06136	5.3888	-8.23913	15	16	15
hsa-miR-126-3p	NM_005688	ABCC5	..((((((((((..........&)))))))))).	4919	4930	0.846154	-15.8	1	2.93e-05	0.515	4.30213	4.59158	-8.07147	10	11	10
hsa-miR-126-3p	NM_005699	IL18BP	((...(((((((((........&)))))))))..)).	2737	2751	0.923077	-16.6	1	0.00136383	0.632	0.961656	1.5016	-13.6147	11	14	9
hsa-miR-126-3p	NM_005756	ADGRG2	(((.(((((((((.(((..((.&))..)))..))))))))).))).	3835	3858	0.846154	-18.5	1	0.00228514	0.485	1.00884	0.817529	-7.82644	17	23	9
hsa-miR-126-3p	NM_005766	FARP1	.((((((((((...(((.(((.&))).)))....)))))))))).	4448	4470	1	-20.9	1	0.00226822	0.485	0.782139	0.111235	-9.2861	16	22	10
hsa-miR-126-3p	NM_005776	CNIH1	.((.((((((((((........&)))))))))).)).	4597	4611	0.846154	-15.1	1	0.00836631	0.618	6.16354	5.70277	-7.79385	12	14	10
hsa-miR-126-3p	NM_005800	USPL1	..((((((((.((((.......&)))).)))))))).	3875	3889	0.923077	-16.9	1	0.000779529	0.426	-0.650059	-0.0634646	-8.01482	12	14	8
hsa-miR-126-3p	NM_005826	HNRNPR	..(((((.((((((........&)))))).))))).	6249	6262	0.846154	-16.2	1	0.00249639	0.662	5.11036	5.6747	-8.23913	11	13	6
hsa-miR-126-3p	NM_005877	SF3A1	..((((((((((((........&))))))))).))).	5010	5024	0.923077	-15.8	1	0.00167951	0.676	0.754893	1.90972	-5.9255	12	14	9
hsa-miR-126-3p	NM_005888	SLC25A3	((.((((((((((.........&)))))))))).)).	2507	2521	0.846154	-14.9	1	0.00491359	0.603	0	0	-7.32045	12	14	10
hsa-miR-126-3p	NM_005893	CCIN	......((((((((((((((((&)))))))))))))))).	1908	1925	0.923077	-21.5	0	0.00519605	0.705	1.85179	1.59556	-15.5666	16	17	16
hsa-miR-126-3p	NM_005905	SMAD9	...(((((((.(((.((((((.&)))))).))).))))))).	3056	3075	0.923077	-19.1	1	0.00606086	0.706	0.682765	-0.257403	-10.0748	16	19	7
hsa-miR-126-3p	NM_005920	MEF2D	..(((((((((((.........&))))))))))).	4800	4812	0.923077	-17.7	1	0.00127757	0.412	3.32388	4.17781	-6.78234	11	12	11
hsa-miR-126-3p	NM_005934	MLLT1	.(((((((.((((.....((((&)))).....)))).))))))).	3050	3072	0.846154	-17.9	1	0.00104043	0.309	1.24146	3.72092	-6.67505	15	22	7
hsa-miR-126-3p	NM_005955	MTF1	..(((((.((((((........&)))))).))))).	3538	3551	0.923077	-16.2	1	0.010813	0.662	0.172425	0.120142	-8.23913	11	13	6
hsa-miR-126-3p	NM_005957	MTHFR	.((((((((((((.........&)))).)))))))).	3905	3919	0.846154	-18.1	1	2.82e-05	0.324	-0.422933	-0.512671	-5.61866	12	14	8
hsa-miR-126-3p	NM_005987	SPRR1A	..(((((.((((((((((....&.))))))))))))))).	528	575	1	-18.6	1	0.000250648	0.515	0.157173	0.104337	-7.27064	15	17	15
hsa-miR-126-3p	NM_006011	ST8SIA2	((((.((((((((.........&)))))))))))).	1672	1685	0.846154	-15.4	1	0.00137522	0.397	1.62038	0.707499	-9.88195	12	13	12
hsa-miR-126-3p	NM_006016	CD164	..((((((.(((((((((....&)))))))))..)))))).	2269	2287	0.923077	-17.9	1	0.0017874	0.662	1.3654	1.69171	-6.01339	15	18	9
hsa-miR-126-3p	NM_006022	TSC22D1	.......(((((((((..(((.&)))..))))))))).	1491	1506	0.923077	-16.9	0	0.00989252	0.676	3.72269	2.6144	-17.1102	12	15	9
hsa-miR-126-3p	NM_006033	LIPG	(((.(((.(((((((((..(((&)))..))))))))))))))).	9623	9644	0.846154	-15.8	1	0.000419197	0.5	0.189618	-0.0372165	-9.28323	18	21	15
hsa-miR-126-3p	NM_006042	HS3ST3A1	(((((((((((((..((((...&))))..)))))).))))))).	3087	3108	0.846154	-17.6	1	0.0108398	0.721	0.430958	0.282973	-5.52986	17	21	7
hsa-miR-126-3p	NM_006065	SIRPB1	...(((((((.(((((((.((.&))..)))))))))))))).	4084	4103	0.846154	-17.7	1	0.00638579	0.559	0.816602	-0.0813159	-9.33931	16	19	14
hsa-miR-126-3p	NM_006073	TRDN	((.((((((.(((((..(((((&)))))..))))))))))).)).	2571	2593	1	-19	1	0.000642226	0.559	1.8222	0.852464	-6.97067	18	22	11
hsa-miR-126-3p	NM_006153	NCK1	((..((((((((((........&))))))))))..)).	2285	2300	1	-16.2	1	0.00282886	0.779	0.48789	0.20338	-9.49563	12	15	10
hsa-miR-126-3p	NM_006246	PPP2R5E	((((((((((((((........&)))))))))))).)).	3598	3614	0.846154	-15.3	1	0.00441859	0.618	1.39191	3.1664	-4.90607	14	16	12
hsa-miR-126-3p	NM_006252	PRKAA2	((...(((((((((((((.((.&.))...)))))))))))))...)).	4052	4097	0.846154	-20.8	1	5.81e-05	0.559	-0.248025	0.207657	-12.6462	17	25	13
hsa-miR-126-3p	NM_006254	PRKCD	..((((((((((..........&)))))))))).	2525	2536	0.923077	-16.3	1	1.72e-05	0.426	0.822114	0.593909	-8.07147	10	11	10
hsa-miR-126-3p	NM_006283	TACC1	..(((((((((((((((.....&))))))))))...))))).	4355	4374	1	-19.1	1	0.000250465	0.603	0.534003	0.853051	-4.957	15	19	10
hsa-miR-126-3p	NM_006284	TAF10	..((((((((((((........&.))))))).))))).	1953	1973	0.923077	-17.4	1	0.0109113	0.529	-0.205702	1.13929	-5.9255	12	15	7
hsa-miR-126-3p	NM_006287	TFPI	..((((.(((((((........&))))))).)))).	3066	3079	0.846154	-15.2	1	0.0320196	0.676	-0.334725	0.590115	-7.46919	11	13	7
hsa-miR-126-3p	NM_006289	TLN1	.((((((.((((((........&.)))))).)))))).	8545	8565	1	-18.2	1	0.000225944	0.588	0.329072	1.30321	-7.07546	12	15	6
hsa-miR-126-3p	NM_006312	NCOR2	.(((.((.(((((((...((((&))))....))))))).)).))).	8217	8240	0.846154	-17.2	1	0.0016699	0.353	2.7969	2.67481	-10.459	16	23	7
hsa-miR-126-3p	NM_006331	EMG1	((.((((.(((((((.......&))))))).)))).)).	2424	2440	0.846154	-17.8	1	7.95e-06	0.368	1.00999	2.3177	-8.0418	13	16	7
hsa-miR-126-3p	NM_006345	SLC30A9	(((((((((((((.........&))))))))).)))).	2806	2821	0.923077	-16	1	0.0192184	0.647	0.675566	0.465958	-5.76291	13	15	9
hsa-miR-126-3p	NM_006359	SLC9A6	.(((((((((((..........&))))))))))).	3256	3268	1	-16	1	0.00511485	0.618	0.316465	0.402235	-6.90779	11	12	11
hsa-miR-126-3p	NM_006379	SEMA3C	..((((((((((..........&.)))))))))).	2704	2725	0.846154	-16.8	1	0.000588513	0.647	2.59814	4.66708	-8.07147	10	12	10
hsa-miR-126-3p	NM_006387	CHERP	(((((((((.(((.....((((&))))...))).))).)))))).	3655	3677	0.923077	-18.4	1	7.1e-06	0.338	4.99218	4.09333	-7.00542	16	22	6
hsa-miR-126-3p	NM_006421	ARFGEF1	..(..(((((((((.....((.&))...)))))))))..).	6277	6295	0.846154	-18	1	0.0008655	0.456	6.37183	5.78693	-13.0766	12	18	9
hsa-miR-126-3p	NM_006453	TBL3	(((((((((((.(.........&).))))))))))).	4253	4267	1	-16.8	1	4.87e-06	0.309	-0.613276	-0.247951	-9.10972	12	14	11
hsa-miR-126-3p	NM_006466	POLR3F	(((((((.(((((.........&))))).))))))).	1569	1583	0.846154	-14.8	1	0.0183251	0.485	0.125082	0.210761	-8.07655	12	14	7
hsa-miR-126-3p	NM_006496	GNAI3	(((.((((((((((((((((((&)))))))).))))))).))).))).	5852	5877	0.846154	-19.2	1	0.0139018	0.706	-0.0563964	0.040405	-6.9696	21	25	8
hsa-miR-126-3p	NM_006506	RASA2	..(((((((((((((((((((.&)))...)))..))))))..))))))).	5270	5297	0.923077	-18	1	0.0128477	0.618	1.81218	0.846264	-4.957	19	27	7
hsa-miR-126-3p	NM_006546	IGF2BP1	..((((((((.(((........&))))))))))).	3099	3111	0.846154	-16	1	3e-05	0.368	1.48021	1.40986	-8.75027	11	12	11
hsa-miR-126-3p	NM_006569	CGREF1	..((((((((((..........&.)))))))))).	1530	1563	0.923077	-18.5	1	4.07e-05	0.338	0.203582	1.11857	-8.07147	10	12	10
hsa-miR-126-3p	NM_006572	GNA13	((((((((((((..........&)))))))))))).	5149	5162	0.846154	-15.8	1	0.0326925	0.647	3.85253	4.461	-7.05204	12	13	12
hsa-miR-126-3p	NM_006628	ARPP19	((.((((.(((((.((((.((.&.)).))))))))).)))).)).	5312	5346	0.846154	-17	1	0.00219101	0.695	0.125217	0.599886	-8.66559	17	22	9
hsa-miR-126-3p	NM_006662	SRCAP	..(((((.(((((((.......&)))))))))))).	10746	10759	1	-15.7	1	0.0104128	0.5	0.452605	0.181338	-7.50368	12	13	12
hsa-miR-126-3p	NM_006665	HPSE	((((((((((.(((........&))))))))))))).	2092	2106	1	-18	1	2.82e-06	0.485	0.105998	-0.00300609	-7.73085	13	14	13
hsa-miR-126-3p	NM_006675	TSPAN9	..(((((((((.......(((.&)))....))))))))).	3661	3678	1	-18.9	1	0.000211975	0.368	0.109268	-0.389588	-11.4183	12	17	9
hsa-miR-126-3p	NM_006699	MAN1A2	((((((((.(((((........&))))))))))))).	6386	6400	0.923077	-15.3	1	0.000264782	0.618	0.0469688	0.964679	-5.96246	13	14	13
hsa-miR-126-3p	NM_006704	SUGT1	(((.(((((((((((((((((.&))))))...........)))))))))))))).	9210	9242	0.923077	-18.8	1	0.00373788	0.603	0.282695	0.0884679	-6.9696	20	32	14
hsa-miR-126-3p	NM_006729	DIAPH2	..(((((.(((((((..(((((&)))))..)))))))))))).	5119	5139	0.923077	-16.7	1	0.0125218	0.574	0.504702	0.887626	-7.50368	17	20	12
hsa-miR-126-3p	NM_006773	DDX18	..(((((((.(.((....(((.&)))..)).).))))))).	2501	2519	0.923077	-17.3	1	9.76e-05	0.544	-0.241205	-0.179127	-10.5148	13	18	7
hsa-miR-126-3p	NM_006784	WDR3	..(((((.(((((.....(((.&)))......)))))))))).	7875	7895	0.923077	-15.7	1	0.000404355	0.574	0.20211	0.0785512	-9.09597	13	20	10
hsa-miR-126-3p	NM_006805	HNRNPA0	.(.((((((((((((....((.&)).)))))))))))).).	7102	7120	0.846154	-16.6	1	0.00128202	0.588	2.16113	3.09592	-5.58391	15	18	12
hsa-miR-126-3p	NM_006814	PSMF1	((((((.((((((.((((((((&)))))))))))))).))).))).	4492	4515	0.923077	-19.5	1	0.000241208	0.515	-0.312306	0.131123	-6.3381	20	23	14
hsa-miR-126-3p	NM_006874	ELF2	..((((((((((.(((..((((&))))..))))))))......))))).	2060	2086	0.923077	-17.3	1	0.00202439	0.632	3.78069	3.10341	-6.24613	17	26	8
hsa-miR-126-3p	NM_006892	DNMT3B	..((((((((........(((.&)))......)))))))).	3102	3120	0.846154	-16.4	1	0.000643532	0.574	1.49186	1.14061	-14.243	11	18	8
hsa-miR-126-3p	NM_006909	RASGRF2	..(((((((((((((..(((((&)))))...))))...))))))))).	4150	4175	0.923077	-18.8	1	0.000273139	0.485	0.047632	0.408839	-5.19005	18	25	9
hsa-miR-126-3p	NM_006920	SCN1A	(((..((((((((..((((((.&))))))..)))))))).))).	10291	10312	0.923077	-18.7	1	0.000185722	0.676	6.13498	4.84028	-12.6809	17	21	8
hsa-miR-126-3p	NM_006931	SLC2A3	.(((.((((((((.........&)))))))).))).	2970	2983	1	-17	1	2.29e-05	0.544	3.61488	2.75059	-9.7377	11	13	8
hsa-miR-126-3p	NM_006942	SOX15	((((.(((((((..........&))))))).)))).	1137	1150	0.846154	-16.2	1	0.000190165	0.441	0.00989886	-0.455242	-11.1711	11	13	7
hsa-miR-126-3p	NM_006943	SOX12	..((((((((.((...(((((.&))))).)))))))))).	3785	3802	0.846154	-18.1	1	0.000280145	0.529	0.17139	-0.0229145	-9.60711	15	17	10
hsa-miR-126-3p	NM_006955	ZNF33B	..((((.(((((((((......&))))))))).)))).	3898	3913	0.846154	-15.2	1	0.0405218	0.485	0.244213	1.09137	-6.50069	13	15	9
hsa-miR-126-3p	NM_007038	ADAMTS5	((.((((((((...((((.((.&)).)))).)))))))).)).	8490	8510	0.923077	-18.6	1	3.33e-05	0.632	1.51922	2.71837	-10.9879	16	20	8
hsa-miR-126-3p	NM_007045	CEP43	.(((.((((((((((((((((.&))))))))))...........))))))))).	2190	2221	1	-20.9	1	0.0163805	0.706	0.192125	0.0146214	-7.91236	19	31	10
hsa-miR-126-3p	NM_007072	HHLA2	.......(((((((((((.((.&)).))))))))))).	2647	2662	1	-18.2	0	0.0190924	0.581	0	0	-17.1102	13	15	11
hsa-miR-126-3p	NM_007107	SSR3	((.((((.(((.((....(((.&)))...)).))).)))).)).	648	669	0.846154	-19	1	0.00878967	0.544	-0.390417	0.350308	-12.1241	14	21	4
hsa-miR-126-3p	NM_007111	TFDP1	((((((((((.(((((((.((.&))))))))))))...))))))).	2112	2135	0.923077	-19.2	1	7.71e-06	0.529	2.64307	1.49781	-6.76235	19	23	12
hsa-miR-126-3p	NM_007111	TFDP1	...(((((((((((((((..((&))..))))))))))))))).	2162	2182	1	-18.1	1	0.0177798	0.588	2.62149	2.86201	-6.51454	17	20	15
hsa-miR-126-3p	NM_007145	ZNF146	((((((((((((((........&)))))))).)))))).	2583	2599	0.923077	-15.4	1	0.00128441	0.662	-0.028063	0.28609	-4.90607	14	16	8
hsa-miR-126-3p	NM_007188	ABCB8	..(((((((((((..((..((.&))..))..))).)))))))).	3471	3492	0.846154	-19.8	1	3.51e-05	0.382	-0.708175	-0.0611776	-6.54929	15	21	8
hsa-miR-126-3p	NM_007199	IRAK3	..(((((...((((.(((((((&)))))))..))))..))))).	5496	5517	0.884615	-17.4	1	0.0430017	0.632	0.298079	-0.249837	-10.305	16	21	7
hsa-miR-126-3p	NM_007237	SP140	...((((((((((.........&.)))))))))).	3107	3150	0.923077	-16.9	1	0.000360657	0.5	-0.0639266	-0.177497	-8.33988	10	12	10
hsa-miR-126-3p	NM_007271	STK38	..(((((((((((((...((((&))))..))))))))))))).	2275	2295	0.807692	-18.3	1	0.021271	0.676	6.31077	5.71341	-5.19005	17	20	13
hsa-miR-126-3p	NM_007325	GRIA3	..(((((((.(((((((.....&))))))).))))))).	3052	3068	0.846154	-19.1	1	0.000835792	0.588	2.3883	3.55717	-6.19951	14	16	7
hsa-miR-126-3p	NM_007334	KLRD1	(((((((.(((((..((((((.&))).)))..)))))))))))).	2391	2413	1	-20.2	1	1.26e-06	0.515	0.034343	0.00497343	-7.8435	18	22	12
hsa-miR-126-3p	NM_007334	KLRD1	..(((((.....(((((((((.&)))))))))......))))).	11286	11307	0.846154	-16.1	1	0.00454743	0.75	0	0	-15.7411	14	21	9
hsa-miR-126-3p	NM_007347	AP4E1	..(((((((((((.........&))))))))))).	3585	3597	1	-18.1	1	0.0095377	0.721	1.326	1.29349	-6.78234	11	12	11
hsa-miR-126-3p	NM_007349	PAXIP1	(((((((((((((.........&))))..))))))))).	3431	3447	0.923077	-17.6	1	4.69e-06	0.309	5.09392	4.95442	-5.76291	13	16	9
hsa-miR-126-3p	NM_007375	TARDBP	..(((((((((((((((.((((&.)))).)))))))))...........................)))))).	3792	3854	0.923077	-18.8	1	0.0110434	0.559	3.75187	2.95571	-4.957	19	49	9
hsa-miR-126-3p	NM_007375	TARDBP	...((((((((((.........&)))))))))).	1401	1412	0.846154	-14.8	1	0.00806968	0.735	4.18577	2.06167	-8.33988	10	11	10
hsa-miR-126-3p	NM_012081	ELL2	((.(((((.(((((((......&.)))))))))))))).	4757	4777	0.923077	-16.1	1	0.000385011	0.662	1.31	2.56286	-6.5515	14	16	14
hsa-miR-126-3p	NM_012104	BACE1	..((.(((.((((((((((...&)))))))))).))))).	5722	5739	0.923077	-15.4	1	0.010561	0.618	0.0515037	0.653701	-10.1324	15	17	10
hsa-miR-126-3p	NM_012119	CDK20	..(..(((((((..(((((((.&))))))))))))))..).	1611	1629	1	-18.1	1	0.00601198	0.471	3.50371	3.28131	-14.254	15	18	14
hsa-miR-126-3p	NM_012119	CDK20	..(((((((((((.........&.))))))))))).	1987	2023	1	-16	1	0.00263959	0.676	3.34012	1.49591	-6.78234	11	13	11
hsa-miR-126-3p	NM_012121	CDC42EP4	(((((((.(((((.........&)))))))))))).	2696	2709	0.923077	-15.1	1	1.48e-06	0.456	2.27871	3.19495	-8.07655	12	13	12
hsa-miR-126-3p	NM_012131	CLDN17	((.((((((.((((((((....&.)))))))).)))))).)).	978	1010	0.923077	-17.7	1	0.00139981	0.662	0.497968	2.27543	-6.73762	16	20	8
hsa-miR-126-3p	NM_012153	EHF	((((((.(((((((....(((.&.)))..))))))).)))))).	4947	4975	0.846154	-18	1	0.00422331	0.632	0.417048	-0.31769	-6.44976	16	21	7
hsa-miR-126-3p	NM_012166	FBXO10	((((.(((((((.(((((((((&)))))...))))))))))))))).	3848	3872	0.923077	-19.4	1	1.31e-05	0.426	4.46131	3.71894	-9.34574	20	24	15
hsa-miR-126-3p	NM_012170	FBXO22	(((.((((((((((........&.))))))))))))).	1038	1060	1	-16	1	0.00890599	0.691	0.0892779	0.153203	-7.9381	13	15	13
hsa-miR-126-3p	NM_012173	FBXO25	(((((((.(((...(((((.(.&).)))))...))).))))))).	1684	1706	0.846154	-19.5	1	0.076737	0.471	-0.0289734	0.805035	-11.744	16	22	7
hsa-miR-126-3p	NM_012204	GTF3C4	(((.(((((((((.....(((.&)))..)))))))))))).	5433	5451	1	-16.8	1	0.0017962	0.603	0.347969	0.880429	-8.79494	15	18	12
hsa-miR-126-3p	NM_012243	SLC35A3	..(((..(((((((((((((..&)))))))))))))))).	3868	3885	0.846154	-15.4	1	0.0165549	0.721	0.0714246	0.375366	-8.40165	16	17	16
hsa-miR-126-3p	NM_012252	TFEC	..((((((((((((((..(((.&))))))))))))))..))).	6293	6313	0.923077	-17.3	1	0.000750272	0.691	1.54101	0.990268	-4.957	17	20	14
hsa-miR-126-3p	NM_012256	ZNF212	(((((((((.((((((......&)))))).))))))))).	2404	2421	0.923077	-18.6	1	0.0023669	0.485	-1.07459	-0.575889	-5.18008	15	17	9
hsa-miR-126-3p	NM_012287	ACAP2	((.(((((((((.(((......&)))))))))))).)).	6062	6078	0.846154	-16.8	1	0.000324703	0.618	6.15161	5.61741	-6.78424	14	16	12
hsa-miR-126-3p	NM_012316	KPNA6	((((((((((((((........&.))))))).........))))))).	2507	2557	0.846154	-17.7	1	0.000334207	0.603	2.13314	1.72062	-4.90607	14	25	7
hsa-miR-126-3p	NM_012334	MYO10	((((.(((((((......(((.&)))......))))))).)))).	7176	7198	0.846154	-18	1	0.00224031	0.559	4.74609	4.13384	-11.1711	14	22	7
hsa-miR-126-3p	NM_012334	MYO10	((((.(((((((((........&))))))))))))).	8802	8816	1	-17.1	1	0.00180027	0.426	5.3929	3.22236	-9.02511	13	14	13
hsa-miR-126-3p	NM_012345	NUFIP1	((.((.((((((.(((((((((&))))))))))))))))).)).	1784	1805	0.846154	-14.8	1	0.0480469	0.75	2.25302	0.495871	-8.6852	19	21	17
hsa-miR-126-3p	NM_012384	GMEB2	..(((.((((.((((((((((.&)))))))))).))))))).	2468	2487	0.923077	-19.2	1	0.00415891	0.544	0.288859	1.13202	-9.68273	17	19	10
hsa-miR-126-3p	NM_012400	PLA2G2D	...((((.(((((..((((((.&))))))))))).)))).	1165	1182	0.846154	-19.6	1	2.58e-05	0.5	-0.440215	-0.0779337	-10.4205	15	17	11
hsa-miR-126-3p	NM_012420	IFIT5	.(((((((((((.((((((((.&)))))))).))))....))).)))).	3698	3724	0.846154	-18.9	1	0.0883402	0.647	-0.188519	-0.085161	-5.08246	19	26	8
hsa-miR-126-3p	NM_012420	IFIT5	(((((((((((((.(((((((.&)).))))).))))......))))))))).	1919	1948	0.846154	-15.9	1	0.00419987	0.662	0.310694	0.157171	-4.79441	20	29	9
hsa-miR-126-3p	NM_012424	RPS6KC1	((((((((((((((((((....&)))))))))))))).)))).	4381	4401	1	-19.4	1	0.000680361	0.676	0.0754982	0.34388	-3.93757	18	20	14
hsa-miR-126-3p	NM_012430	SEC22A	..(((((((((((.........&))))))))))).	1454	1466	1	-15.9	1	0.0107458	0.662	0.534756	0.555966	-6.78234	11	12	11
hsa-miR-126-3p	NM_012455	PSD4	.((((((((((((.........&)))))))))))).	8190	8203	0.923077	-17.5	1	0.00639774	0.471	-0.231781	-0.139618	-5.61866	12	13	12
hsa-miR-126-3p	NM_013236	ATXN10	(((((((((((((.....((((&))))...))))).)))))))).	3222	3244	0.923077	-17.6	1	0.025231	0.647	1.12478	1.49383	-5.76291	17	22	8
hsa-miR-126-3p	NM_013257	SGK3	((((((((((((..........&.)))))))))))).	2182	2234	0.923077	-16	1	0.000825946	0.721	1.43725	1.29631	-7.05204	12	14	12
hsa-miR-126-3p	NM_013263	BRD7	......((((.((((((((((.&)))))))))))))).	4123	4138	0.923077	-17.8	0	0.00202209	0.603	3.68563	4.1738	-18.3913	14	15	14
hsa-miR-126-3p	NM_013264	DDX25	((((((((.(((((((((((..&.))))))))))).)))).)))).	4427	4463	0.923077	-19.6	1	0.000407318	0.559	0.583594	0.387674	-4.99396	19	23	11
hsa-miR-126-3p	NM_013264	DDX25	..(((((((((.......(((.&))).........))))))))).	1575	1597	0.846154	-18	1	0.0247322	0.647	-0.085063	0.542239	-11.4183	12	22	9
hsa-miR-126-3p	NM_013277	RACGAP1	((.((((.((((..((((.((.&)))))))))).)))).)).	2591	2610	0.846154	-17.9	1	2.67e-05	0.515	1.00537	4.69798	-9.95472	16	19	10
hsa-miR-126-3p	NM_013333	EPN1	..(((((((.(((.........&))).))))))).	11191	11203	1	-16.7	1	0.000407542	0.515	0	0	-8.02485	10	12	7
hsa-miR-126-3p	NM_013346	SNX12	..((((((.((((.(((((((.&)))))))))))..)))))).	638	658	1	-20.2	1	0.0013414	0.441	0.655435	0.933422	-6.87023	17	20	11
hsa-miR-126-3p	NM_013346	SNX12	((.(((((((.((((.......&)))).))))))).)).	1405	1421	0.846154	-16.4	1	8.3e-07	0.485	1.5569	1.21186	-8.55294	13	16	7
hsa-miR-126-3p	NM_013374	PDCD6IP	..(((((.((((((((((....&.)))))))))).))))).	4382	4406	1	-17.6	1	0.00777649	0.662	0.35943	0.74959	-7.27064	15	18	10
hsa-miR-126-3p	NM_013416	NCF4	(((((((((((((.........&))))))))))))).	1322	1336	0.923077	-20.9	1	1.57e-06	0.309	3.14235	2.57782	-5.76291	13	14	13
hsa-miR-126-3p	NM_013956	NRG1	((((.((((((((.........&.)))))))).)))).	4355	4384	1	-16.8	1	0.000482226	0.559	0.571592	-0.0465308	-9.88195	12	15	8
hsa-miR-126-3p	NM_013957	NRG1	((((.((((((((.........&.)))))))).)))).	4331	4360	1	-16.8	1	0.000482226	0.559	0.571592	-0.0465308	-9.88195	12	15	8
hsa-miR-126-3p	NM_013960	NRG1	((((.((((((((.........&.)))))))).)))).	4482	4511	1	-16.8	1	0.000482226	0.559	0.571592	-0.0465308	-9.88195	12	15	8
hsa-miR-126-3p	NM_013964	NRG1	((((.((((((((.........&.)))))))).)))).	4340	4369	1	-16.8	1	0.000482226	0.559	0.571592	-0.0465308	-9.88195	12	15	8
hsa-miR-126-3p	NM_013987	PRKN	..(((((((((((..(((((((&.))))))).))))))))))).	3399	3449	0.923077	-23	1	1.13e-08	0.412	3.25441	3.03656	-6.54929	18	21	11
hsa-miR-126-3p	NM_013988	PRKN	..(((((((((((..(((((((&.))))))).))))))))))).	3036	3086	0.923077	-23	1	1.13e-08	0.412	1.7032	3.0666	-6.54929	18	21	11
hsa-miR-126-3p	NM_014007	ZBTB43	..(((((((((((.........&))))))))))).	2243	2255	0.923077	-15.5	1	0.145711	0.632	0.889574	0.780555	-6.78234	11	12	11
hsa-miR-126-3p	NM_014039	C11orf54	((((...((((((((((((.(.&).))))))))))))...)))).	3074	3096	1	-19.7	1	0.0600703	0.544	-0.0921852	0.230052	-11.5013	17	22	12
hsa-miR-126-3p	NM_014048	MRTFB	..(((((((((((.........&.))))))))))).	7016	7047	0.961538	-18.4	1	0.000112412	0.485	-0.2765	-0.566806	-6.78234	11	13	11
hsa-miR-126-3p	NM_014053	FLVCR1	...((((((((((((.......&)))))))))))).	4210	4223	0.923077	-16.6	1	0.00107557	0.456	0.00178292	0.074656	-6.74759	12	13	12
hsa-miR-126-3p	NM_014062	NOB1	(((((((((((((.........&))).)))))))))).	1367	1382	0.897436	-18.9	1	0.000136851	0.324	2.14742	3.33087	-5.76291	13	15	10
hsa-miR-126-3p	NM_014077	FAM32A	.(((.(((((((((..(((((.&)))))..))).))))))))).	1172	1193	0.846154	-18.7	1	0.000178955	0.426	0.202497	0.121027	-8.88086	17	21	9
hsa-miR-126-3p	NM_014112	TRPS1	.....((.((((((...((((.&))))...)))))).)).	5661	5678	0.846154	-16.7	0	0.000316459	0.603	7.65449	6.06585	-16.9477	12	17	6
hsa-miR-126-3p	NM_014146	LAT2	..((.(((((((((((......&)))))))))))..)).	1029	1045	0.846154	-18.4	1	0.000587287	0.368	-1.32045	-0.539764	-9.07604	13	16	11
hsa-miR-126-3p	NM_014225	PPP2R1A	..(((((.(((((.........&))))).))))).	4768	4780	0.846154	-16.8	1	3.21e-06	0.485	0.583169	0.939431	-9.09597	10	12	5
hsa-miR-126-3p	NM_014229	SLC6A11	..((.(((((((((........&))))))))).)).	3955	3968	0.923077	-15.2	1	0.00757244	0.5	0.85999	0.610174	-10.0445	11	13	9
hsa-miR-126-3p	NM_014299	BRD4	..((((((((((.....((((.&))))....))))).))))).	2973	2993	0.846154	-19.6	1	0.00566822	0.397	3.78279	2.88767	-8.07147	14	20	5
hsa-miR-126-3p	NM_014320	HEBP2	..((((((((.((.....(((.&)))..)))))))))).	8475	8491	0.846154	-16	1	0.000216489	0.456	-0.172125	0.109125	-9.60711	13	16	10
hsa-miR-126-3p	NM_014331	SLC7A11	....(((.((((.(((((((((&))))))))).)))).))).	9229	9248	0.846154	-17.3	1	0.00574153	0.529	3.37369	3.08997	-13.1493	16	19	9
hsa-miR-126-3p	NM_014334	FRRS1L	..((.((((((((((...(((.&)))....)))))))))))).	5771	5791	0.846154	-17	1	0.00365789	0.5	0.310425	-0.0234408	-9.30909	15	20	12
hsa-miR-126-3p	NM_014377	DNAJC2	...((((((((((.(((((...&))))))))))))))).	2077	2093	0.846154	-16.7	1	0.0236557	0.735	2.25514	3.67975	-7.37138	15	16	15
hsa-miR-126-3p	NM_014392	NSG1	..(((((((((((.........&))))))))))).	756	768	0.923077	-15.5	1	0.0110174	0.632	3.07227	2.29315	-6.78234	11	12	11
hsa-miR-126-3p	NM_014395	DAPP1	.(((((((((((((........&))))))))).)))).	2726	2741	0.923077	-17.4	1	0.0213836	0.75	-0.288133	-0.0882036	-4.76182	13	15	9
hsa-miR-126-3p	NM_014410	CLUL1	..((((((((((...(((((((&.)))))))...)))))))))).	1770	1798	0.846154	-19.5	1	0.00372667	0.794	-0.345362	0.311816	-7.83842	17	22	10
hsa-miR-126-3p	NM_014461	CNTN6	.....(((((((((((..(((.&)))))))))))))).	3952	3967	0.846154	-18.6	1	0.00104192	0.647	-0.654609	0.0907285	-13.6656	14	15	14
hsa-miR-126-3p	NM_014505	KCNMB4	((((((((((((((........&))))))).))))))).	2885	2901	0.923077	-16.9	1	0.000922461	0.471	-0.047053	0.0980292	-4.90607	14	16	7
hsa-miR-126-3p	NM_001318522	CLUL1	..((((((((((...(((((((&.)))))))...)))))))))).	1721	1749	1	-19.5	1	0.00372667	0.794	0.321743	0.352848	-7.83842	17	22	10
hsa-miR-126-3p	NM_001318740	DCUN1D5	.(.((((((((((....((((.&))))........)))))))))).).	11076	11101	0.846154	-20	1	0.00023593	0.559	0.459838	0.447234	-7.1762	15	25	10
hsa-miR-126-3p	NM_001318781	ADAMTS9	..((((((((.((((((((((.&))))))))................)).)))))))).	6836	6872	0.923077	-18	1	0.0097129	0.544	3.7907	2.81587	-7.78178	18	36	8
hsa-miR-126-3p	NM_001318853	OPRL1	..((((((((((((........&)))).)))))))).	2298	2312	0.846154	-17.6	1	1.43e-06	0.412	-0.37443	-0.329411	-5.9255	12	14	8
hsa-miR-126-3p	NM_001318879	STK32C	..(((((((.(((.........&))).))))))).	1604	1616	0.923077	-16.4	1	1.54e-08	0.353	4.2237	4.70254	-8.02485	10	12	7
hsa-miR-126-3p	NM_001318932	FAM216B	..(((((((((.((((......&.)))).))))))))).	2336	2355	0.923077	-15.7	1	0.00205836	0.544	-0.120512	-0.021113	-8.3038	13	16	9
hsa-miR-126-3p	NM_001319667	SLC19A2	..(((.(((((((((((.....&)))))))))))))).	1574	1589	0.846154	-15.8	1	0.0042943	0.735	0.108274	0.209134	-6.85796	14	15	14
hsa-miR-126-3p	NM_001320219	U2SURP	(((((((((.(((((.......&.)))))))))))))).	4225	4271	1	-17.1	1	0.0364766	0.706	0.759992	0.803799	-5.41313	14	16	14
hsa-miR-126-3p	NM_001320681	PTPN20	..(((((((((((((((((((.&))))))))))...............))))))))).	2049	2084	1	-20.3	1	0.00891976	0.735	0.757664	0.53427	-4.957	19	35	10
hsa-miR-126-3p	NM_001320683	PTPN20	..(((((((((((((((((((.&))))))))))...............))))))))).	1797	1832	1	-20.3	1	0.00891976	0.735	0.41292	0.521816	-4.957	19	35	10
hsa-miR-126-3p	NM_001320684	PTPN20	..(((((((((((((((((((.&))))))))))...............))))))))).	1706	1741	1	-20.3	1	0.00891976	0.735	0.41292	0.521816	-4.957	19	35	10
hsa-miR-126-3p	NM_001320686	PTPN20	..(((((((((((((((((((.&))))))))))...............))))))))).	2096	2131	1	-20.3	1	0.00891976	0.735	0.41292	0.521816	-4.957	19	35	10
hsa-miR-126-3p	NM_001320688	PTPN20	..(((((((((((((((((((.&))))))))))...............))))))))).	1670	1705	1	-20.3	1	0.00891976	0.735	0.41292	0.521816	-4.957	19	35	10
hsa-miR-126-3p	NM_001320705	KIF1A	((((((((((((((........&)))))))..))))))).	8016	8033	0.846154	-17.4	1	0.000171766	0.309	5.82957	4.58983	-4.90607	14	17	7
hsa-miR-126-3p	NM_001320743	B3GNTL1	..((((((((((((........&)))))))).)))).	2732	2746	0.846154	-17.6	1	4.69e-05	0.324	-0.305086	-0.281076	-5.9255	12	14	8
hsa-miR-126-3p	NM_001320801	ORMDL3	(((((((((.........(((.&)))....))))))))).	2487	2504	0.846154	-15.7	1	6.35e-06	0.471	1.1	0.739364	-14.4661	12	17	9
hsa-miR-126-3p	NM_001320808	LPGAT1	..((((((((.((((.......&)))))))))))).	7522	7535	0.846154	-15.3	1	0.0318464	0.647	1.96038	2.88084	-8.01482	12	13	12
hsa-miR-126-3p	NM_001320816	MCF2L	(((((((((((((.........&))))))))..))))).	6229	6245	0.923077	-17.2	1	0.000131484	0.5	-0.873546	-0.251611	-5.76291	13	16	8
hsa-miR-126-3p	NM_001320899	FHIT	..(((((((((((.........&))))))))))).	4055	4067	0.846154	-15.8	1	0.0177214	0.588	-0.564062	-0.137126	-6.78234	11	12	11
hsa-miR-126-3p	NM_001321075	DLG4	((((((((..((((.....((.&.)).....)))).)))))))).	4263	4299	0.846154	-17.4	1	9.41e-06	0.412	5.00589	3.79701	-7.20497	14	22	8
hsa-miR-126-3p	NM_001321076	DLG4	((((((((..((((.....((.&)).....)))).)))))))).	3944	3965	0.923077	-17.5	1	9.41e-06	0.412	6.8997	4.91547	-7.20497	14	21	8
hsa-miR-126-3p	NM_001321077	DLG4	((((((((..((((.....((.&.)).....)))).)))))))).	3920	3956	0.846154	-17.4	1	9.41e-06	0.412	6.60191	4.73053	-7.20497	14	22	8
hsa-miR-126-3p	NM_001321081	EZH1	(((((((((((((.....(((.&)))..)))))))))).))).	2366	2386	0.846154	-17.3	1	0.0064188	0.382	5.40724	5.86831	-5.76291	16	20	10
hsa-miR-126-3p	NM_001321082	EZH1	(((((((((((((.....(((.&)))..)))))))))).))).	2273	2293	0.846154	-17.3	1	0.0064188	0.382	4.74463	3.76517	-5.76291	16	20	10
hsa-miR-126-3p	NM_001321103	SLC4A7	..((((((((.((((((.....&.)))))).)))))))).	5837	5866	1	-19.8	1	0.000223354	0.647	5.13114	5.75061	-7.78178	14	17	8
hsa-miR-126-3p	NM_001321104	SLC4A7	..((((((((.((((((.....&.)))))).)))))))).	5798	5827	1	-19.8	1	0.000223354	0.647	5.90734	5.8033	-7.78178	14	17	8
hsa-miR-126-3p	NM_001321105	SLC4A7	..((((((((.((((((.....&.)))))).)))))))).	5690	5719	1	-19.8	1	0.000223354	0.647	5.90734	5.8033	-7.78178	14	17	8
hsa-miR-126-3p	NM_001321106	SLC4A7	..((((((((.((((((.....&.)))))).)))))))).	5678	5707	1	-19.8	1	0.000223354	0.647	5.82476	5.88833	-7.78178	14	17	8
hsa-miR-126-3p	NM_001321107	SLC4A7	..((((((((.((((((.....&.)))))).)))))))).	5345	5374	0.953846	-19.8	1	0.000223354	0.647	3.21779	2.55659	-7.78178	14	17	8
hsa-miR-126-3p	NM_001321193	TBL1XR1	..(((((((........(((((&))))).......))))))).	5463	5483	0.923077	-15.2	1	0.0101078	0.603	0.851015	2.04877	-15.4856	12	20	7
hsa-miR-126-3p	NM_001321194	TBL1XR1	..(((((((........(((((&))))).......))))))).	5805	5825	0.923077	-15.2	1	0.0101078	0.603	2.1107	1.78109	-15.4856	12	20	7
hsa-miR-126-3p	NM_001321207	SUZ12	.(((((((((((((...(((((&.))))))))))))..)))))).	3085	3133	1	-19.2	1	0.0104448	0.691	1.84642	1.55122	-4.76182	18	22	12
hsa-miR-126-3p	NM_001321533	USPL1	..((((((((.((((.......&)))).)))))))).	3068	3082	0.923077	-16.9	1	0.000779529	0.426	-0.650059	-0.0634646	-8.01482	12	14	8
hsa-miR-126-3p	NM_001321788	CBLB	((((((((((((..........&.)))))))))))).	4891	4917	1	-16.2	1	0.000603474	0.544	4.00446	4.47213	-7.05204	12	14	12
hsa-miR-126-3p	NM_001321983	PRKAR2A	..((((((((.(((((...((.&)).))))))))))))).	5022	5039	0.923077	-19.8	1	0.000227773	0.544	5.2114	3.7995	-7.78178	15	17	13
hsa-miR-126-3p	NM_001321983	PRKAR2A	...(((((((.....((((((.&))))))......))))))).	3227	3247	0.923077	-17.5	1	1.66e-05	0.515	0.283285	0.623799	-15.5675	13	20	7
hsa-miR-126-3p	NM_001322205	NRG1	((((.((((((((.........&.)))))))).)))).	4733	4762	1	-16.8	1	0.000482226	0.559	0.571592	-0.0465308	-9.88195	12	15	8
hsa-miR-126-3p	NM_001322206	NRG1	((((.((((((((.........&.)))))))).)))).	4875	4904	1	-16.8	1	0.000482226	0.559	0.571592	-0.0465308	-9.88195	12	15	8
hsa-miR-126-3p	NM_001322248	TMEM167B	(((((((((((((.........&.))))))))).)))).	517	560	1	-18.3	1	0.0975648	0.544	0.693504	0.989009	-5.76291	13	16	9
hsa-miR-126-3p	NM_001322250	MSI2	..((.(((.((((..((((((.&)))))))))).))))).	4465	4482	0.923077	-16.6	1	0.0184736	0.353	0.174772	0.231317	-11.7247	15	17	10
hsa-miR-126-3p	NM_001322256	RAD54L2	.(.((((.(((((((((..((.&.))..))))))))).)))).).	9376	9406	1	-21	1	1.16e-06	0.485	2.05779	0.763746	-7.6645	16	22	9
hsa-miR-126-3p	NM_001322862	NIPAL3	..(..(((((((((((((((((&.))).))))))))))))))..).	4933	4964	0.846154	-20.8	1	0.000702981	0.5	0.172822	-0.415019	-12.1081	18	23	14
hsa-miR-126-3p	NM_001322862	NIPAL3	((((((((((.((.........&))..)))))))))).	5193	5208	0.923077	-17.1	1	6.16e-05	0.441	0.0164174	-0.309645	-8.58769	12	15	10
hsa-miR-126-3p	NM_001323408	PSMF1	((((((.((((((.((((((((&)))))))))))))).))).))).	3294	3317	0.923077	-19.5	1	0.000241208	0.515	-0.312306	0.131123	-6.3381	20	23	14
hsa-miR-126-3p	NM_001324309	KLHL21	..((((.((((((((((.(((.&))).))))))))))...)))).	3864	3886	0.846154	-18.1	1	0.00769548	0.397	3.80296	4.40476	-6.50069	17	22	10
hsa-miR-126-3p	NM_001324328	PAK3	(((((((((.((((........&)))).))))))))).	8752	8767	0.923077	-16.5	1	8.27e-05	0.588	2.94187	2.68463	-6.14858	13	15	9
hsa-miR-126-3p	NM_001324329	PAK3	(((((((((.((((........&)))).))))))))).	8967	8982	0.923077	-16.5	1	8.27e-05	0.588	2.94187	2.68463	-6.14858	13	15	9
hsa-miR-126-3p	NM_001324411	RPUSD1	(((..((((((((.........&.))))))))..))).	530	547	0.846154	-17.6	1	5.2e-05	0.338	-0.323737	-0.470797	-12.914	11	15	8
hsa-miR-126-3p	NM_001324512	ADAMTS12	..(((((..(((((((((.((.&)).))))))))).))))).	6357	6376	0.923077	-17.8	1	0.00919377	0.647	5.77974	3.28783	-8.32703	16	19	9
hsa-miR-126-3p	NM_001326295	ZC3H14	..(((((((((.((((.(((..&.))).)))).))))))))).	2208	2244	0.923077	-19.7	1	0.0013902	0.529	-0.303953	0.15138	-8.3038	16	20	9
hsa-miR-126-3p	NM_001326307	ZC3H14	..(((((((((.((((.(((..&.))).)))).))))))))).	2526	2562	0.923077	-19.7	1	0.0013902	0.529	-0.303953	0.15138	-8.3038	16	20	9
hsa-miR-126-3p	NM_001326311	ZC3H14	..(((((((((.((((.(((..&.))).)))).))))))))).	2015	2051	0.923077	-19.7	1	0.0013902	0.529	-0.303953	0.15138	-8.3038	16	20	9
hsa-miR-126-3p	NM_001326381	HEBP2	..((((((((.((.....(((.&)))..)))))))))).	8357	8373	0.846154	-16	1	0.000216489	0.456	-0.172125	0.109125	-9.60711	13	16	10
hsa-miR-126-3p	NM_001329240	TFPI	..((((.(((((((........&))))))).)))).	3097	3110	0.846154	-15.2	1	0.0320196	0.676	2.1186	1.29883	-7.46919	11	13	7
hsa-miR-126-3p	NM_001329700	NTN4	......(((((((((((.(((.&))).))))))))))).	2606	2622	1	-17.3	0	0.00290975	0.588	3.46264	3.50782	-15.5666	14	16	11
hsa-miR-126-3p	NM_001329701	NTN4	......(((((((((((.(((.&))).))))))))))).	2209	2225	0.923077	-17.3	0	0.00290975	0.588	4.5644	3.7707	-15.5666	14	16	11
hsa-miR-126-3p	NM_001329919	UNC13C	(((((.((((((((........&))))))))))))).	7485	7499	0.846154	-15.9	1	0.000626097	0.632	1.20005	1.79466	-6.80703	13	14	13
hsa-miR-126-3p	NM_001329958	C11orf21	..(((((((((((.........&))))))))))).	1761	1773	0.923077	-19.9	1	5.78e-08	0.294	-0.417296	-0.397873	-6.78234	11	12	11
hsa-miR-126-3p	NM_001330060	CACNB2	..((.(((((((((((.(((((&)))))))).)))))))))).	2668	2688	1	-14.9	1	0.0771107	0.559	1.52743	1.97937	-9.07604	18	20	10
hsa-miR-126-3p	NM_001330103	RUFY2	..(((((((((((((((.....&))))))))))))..))).	3174	3192	0.846154	-15.1	1	0.00149449	0.721	5.0905	4.06872	-4.957	15	18	12
hsa-miR-126-3p	NM_001330130	METTL21A	((.((((((((((.((..(((.&))).)).)))))))).)).)).	3817	3839	0.846154	-19.1	1	0.000497752	0.309	-0.333387	-0.00975082	-6.35195	17	22	8
hsa-miR-126-3p	NM_001330153	GIT2	..((((((((.((.........&)).)))))))).	4621	4633	0.923077	-15.1	1	0.000636118	0.5	5.63701	5.15236	-9.60711	10	12	8
hsa-miR-126-3p	NM_001330170	FLOT2	(((((((((.((((........&))))...))))))))).	2189	2206	0.923077	-16	1	6.23e-07	0.426	4.92707	5.19097	-6.14858	13	17	9
hsa-miR-126-3p	NM_001330177	PCNX4	...((((.((((((((((....&.)))))))))).)))).	10708	10738	0.846154	-19	1	0.0109262	0.544	-0.0192868	0.0568484	-8.82818	14	17	10
hsa-miR-126-3p	NM_001330182	RAB15	.(((((((.(((..........&)))))))))).	1527	1538	0.846154	-15	1	0.00283313	0.412	0.000400414	-0.19172	-7.96418	10	11	10
hsa-miR-126-3p	NM_001330187	TBC1D30	((((((((((((...(((.((.&)).)))...)))).)))))))).	3257	3280	0.846154	-18.2	1	0.00145294	0.426	-0.293564	-0.163212	-6.81899	17	23	8
hsa-miR-126-3p	NM_001330289	KIF1A	((((((((((((((........&)))))))..))))))).	8043	8060	0.846154	-17.4	1	0.000171766	0.309	5.82957	4.58983	-4.90607	14	17	7
hsa-miR-126-3p	NM_001330290	KIF1A	((((((((((((((........&)))))))..))))))).	8091	8108	0.846154	-17.4	1	0.000171766	0.309	5.82957	4.58983	-4.90607	14	17	7
hsa-miR-126-3p	NM_001330314	SLC35F5	..(((((.((((((((((((((&)))))))))))))).).........)))).	4205	4235	0.846154	-18.4	1	0.00150827	0.559	0.173172	0.261819	-7.27064	19	30	14
hsa-miR-126-3p	NM_001330326	PYGO1	..(((((((((((.........&))))))))))).	5683	5695	0.923077	-16	1	0.00476535	0.574	0.297781	0.292878	-6.78234	11	12	11
hsa-miR-126-3p	NM_001330357	FAM76B	..(((((((((...........&))))))))).	1817	1827	1	-15.7	1	0.0199929	0.706	2.53734	2.73628	-11.4183	9	10	9
hsa-miR-126-3p	NM_001330358	MTHFR	.((((((((((((.........&)))).)))))))).	3961	3975	0.923077	-18.1	1	2.82e-05	0.324	-0.262339	-0.567764	-5.61866	12	14	8
hsa-miR-126-3p	NM_001330365	ZNF561	..(((((((((((.........&))))))))))).	2669	2681	0.923077	-16	1	0.00865531	0.574	-0.0519194	-0.287019	-6.78234	11	12	11
hsa-miR-126-3p	NM_001330395	WIZ	..((((((((.(((........&.))))))))))).	3355	3374	0.923077	-16.3	1	0.0054492	0.397	1.21726	2.35828	-8.75027	11	13	11
hsa-miR-126-3p	NM_001330416	ST8SIA2	((((.((((((((.........&)))))))))))).	1609	1622	0.846154	-15.4	1	0.00137522	0.397	1.04983	0.708926	-9.88195	12	13	12
hsa-miR-126-3p	NM_001330428	CHEK1	.(((((((((((((........&.))))))))))))).	2838	2871	0.923077	-16.7	1	0.0236887	0.735	0.0867962	0.185215	-4.76182	13	15	13
hsa-miR-126-3p	NM_001330437	PTPN11	.......(((((((((((((((&))))))))))).)).)).	4158	4176	0.923077	-15.2	0	0.162941	0.647	0.174302	0.288113	-17.1102	15	18	11
hsa-miR-126-3p	NM_001330438	DDX25	((((((((.(((((((((((..&.))))))))))).)))).)))).	4457	4493	0.923077	-19.6	1	0.000407318	0.559	0.583594	0.387674	-4.99396	19	23	11
hsa-miR-126-3p	NM_001330438	DDX25	..(((((((((.......(((.&))).........))))))))).	1605	1627	0.846154	-18	1	0.0247322	0.647	-0.085063	0.542239	-11.4183	12	22	9
hsa-miR-126-3p	NM_001330438	DDX25	..(((((((((((.........&)))))).))))).	1895	1908	0.846154	-15.8	1	0.00309582	0.471	-0.857274	-0.759079	-6.78234	11	13	6
hsa-miR-126-3p	NM_001330441	RPS6KA1	..(.(((.((((((((...((.&))..)))))))).))).).	2978	2997	0.923077	-18.1	1	0.00585731	0.603	3.25193	1.4092	-10.3027	14	19	8
hsa-miR-126-3p	NM_001330453	TTYH2	(((((((.((((.....((((.&))))...))))))))))).	2321	2340	1	-18.8	1	0.00516985	0.588	2.38317	0.000873726	-9.36568	15	19	11
hsa-miR-126-3p	NM_001330454	CLUAP1	((((((((((((..........&))))).))))))).	3300	3314	1	-16	1	0.05239	0.706	-0.209113	0.0935453	-7.05204	12	14	7
hsa-miR-126-3p	NM_001330501	RNF157	..((((((((((..........&.)))))))))).	2452	2483	0.923077	-16.6	1	0.00282037	0.485	-0.002988	-0.111792	-8.07147	10	12	10
hsa-miR-126-3p	NM_001330599	TRPS1	.....((.((((((...((((.&))))...)))))).)).	5503	5520	0.846154	-16.7	0	0.000316459	0.603	6.48572	4.19675	-16.9477	12	17	6
hsa-miR-126-3p	NM_001330622	ZNF460	..((((.((..(((((((((((&)))))))))))..)).)))).	3236	3257	0.846154	-15.5	1	0.0123675	0.676	0	0	-10.568	17	21	11
hsa-miR-126-3p	NM_001330623	ZNF7	..(((((((((...........&.))))))))).	983	1004	0.923077	-15.8	1	0.016689	0.544	0.0470609	0.133045	-11.4183	9	11	9
hsa-miR-126-3p	NM_001330639	SIRPB1	...(((((((.(((((((.((.&))..)))))))))))))).	3430	3449	0.923077	-17.7	1	0.00638579	0.559	0	0	-9.33931	16	19	14
hsa-miR-126-3p	NM_001330652	SLC9A6	.(((((((((((..........&))))))))))).	3126	3138	1	-16	1	0.00511485	0.618	0.316465	0.402235	-6.90779	11	12	11
hsa-miR-126-3p	NM_001330656	APBB2	..(((((((((((.........&.))))))))))).	4733	4753	0.846154	-18.4	1	0.0386216	0.574	0	0	-6.78234	11	13	11
hsa-miR-126-3p	NM_001330665	NTNG1	..(((((...(((((.(((((.&)))))..)))))....))))).	2409	2431	0.846154	-17.7	1	1.77e-05	0.559	2.98387	2.60071	-9.80258	15	22	5
hsa-miR-126-3p	NM_001330724	CDKL2	(((...(((((((((((..((.&))..)))))))))))...))).	2616	2638	0.846154	-17.1	1	0.000960554	0.676	0.185871	0.607077	-12.9896	16	22	11
hsa-miR-126-3p	NM_001330739	FSD1L	.....((((((.((((((.((.&)))))))))))))).	7139	7154	0.846154	-15.6	1	0.00111507	0.603	0.587676	0.253043	-17.0124	14	15	14
hsa-miR-126-3p	NM_001330988	SLC25A25	..(((((((((((.........&))))))))))).	2331	2343	1	-18.4	1	1.95e-05	0.368	0.572221	-0.131806	-6.78234	11	12	11
hsa-miR-126-3p	NM_001331008	ITSN1	.((.(((((((((.........&))))))))).)).	4796	4809	0.846154	-15.4	1	4.29e-06	0.618	2.01905	2.53972	-8.65069	11	13	9
hsa-miR-126-3p	NM_001331009	ITSN1	.((.(((((((((.........&))))))))).)).	4994	5007	0.846154	-15.4	1	4.29e-06	0.618	2.01905	2.53972	-8.65069	11	13	9
hsa-miR-126-3p	NM_001331011	ITSN1	.((.(((((((((.........&))))))))).)).	4781	4794	0.846154	-15.4	1	4.29e-06	0.618	2.01905	2.53972	-8.65069	11	13	9
hsa-miR-126-3p	NM_001331012	ITSN1	.((.(((((((((.........&))))))))).)).	4883	4896	0.846154	-15.4	1	4.29e-06	0.618	2.01905	2.53972	-8.65069	11	13	9
hsa-miR-126-3p	NM_001331021	VPS26C	.....((((((((.((..(((.&)))..))....)))))))).	2621	2641	0.846154	-16.5	1	0.00143768	0.368	4.50671	4.94138	-14.5224	13	20	8
hsa-miR-126-3p	NM_001331022	VPS26C	.....((((((((.((..(((.&)))..))....)))))))).	2684	2704	0.846154	-16.5	1	0.00143768	0.368	4.83118	4.69889	-14.5224	13	20	8
hsa-miR-126-3p	NM_001331025	ERG	.......((.((((((((((((&)))))))))))).)).	3243	3259	0.846154	-15.9	0	0.0230383	0.603	0.45161	0.74056	-18.3528	14	16	12
hsa-miR-126-3p	NM_001331029	PPP1R12B	..((((.(((((((.((((((.&)))))).))))))).)))).	5078	5098	0.923077	-19.1	1	0.00896788	0.691	-0.617518	-0.236604	-7.23614	17	20	7
hsa-miR-126-3p	NM_001331036	ELF2	..((((((((((.(((..((((&))))..))))))))......))))).	2709	2735	0.846154	-17.3	1	0.00202439	0.632	6.22177	6.00968	-6.24613	17	26	8
hsa-miR-126-3p	NM_001345926	TMEM72	((.(((.(((((((.....(((&)))....))))))).))).)).	1548	1570	0.846154	-18.5	1	0.000499017	0.456	0.503946	0.108303	-8.0073	15	22	7
hsa-miR-126-3p	NM_001346229	RELCH	..(((((((((((.........&.))))))))))).	6163	6184	1	-18.1	1	0.0643513	0.735	0.174737	0.228081	-6.78234	11	13	11
hsa-miR-126-3p	NM_001346229	RELCH	..(((((((..((((((..((.&)))))))).))))))).	4345	4362	0.846154	-15.8	1	0.00566704	0.779	4.18556	4.5506	-9.02428	15	17	8
hsa-miR-126-3p	NM_001346231	RELCH	..(((((((((((.........&.))))))))))).	6061	6082	1	-18.1	1	0.0643513	0.735	0.174737	0.228081	-6.78234	11	13	11
hsa-miR-126-3p	NM_001346231	RELCH	..(((((((..((((((..((.&)))))))).))))))).	4243	4260	0.846154	-15.8	1	0.00566704	0.779	4.18556	4.5506	-9.02428	15	17	8
hsa-miR-126-3p	NM_001346500	CD164	..((((((.(((((((((....&)))))))))..)))))).	2241	2259	0.923077	-17.9	1	0.0017874	0.662	1.55306	2.09047	-6.01339	15	18	9
hsa-miR-126-3p	NM_001346516	LCOR	..((((((((((((........&.)))))))))))).	10979	11011	0.846154	-17.4	1	0.00131937	0.632	-0.66627	-0.211341	-5.9255	12	14	12
hsa-miR-126-3p	NM_001346744	CBX7	.(((((((((((...(((((((&)))))))...)))))).))))).	1378	1401	0.846154	-21.3	1	0.000169281	0.412	0.462247	0.843742	-6.67474	18	23	7
hsa-miR-126-3p	NM_001346767	MYO18A	..(((((((((((.........&))))))))))).	9724	9736	1	-17.8	1	0.00018359	0.5	0.76341	0.412422	-6.78234	11	12	11
hsa-miR-126-3p	NM_001346810	DLGAP2	((((((((((((((((((((..&.))))))))))).........))))..))))).	4760	4794	0.923077	-19.8	1	0.0018924	0.588	-0.0713454	0.127743	-3.93757	20	33	11
hsa-miR-126-3p	NM_001346899	EGFR	(((((((((((.....(((((.&))))))))).))))))).	4996	5014	0.846154	-17.3	1	0.0711012	0.544	-0.847884	-0.373497	-10.3988	16	18	9
hsa-miR-126-3p	NM_001347	DGKQ	((((((((((............&)))))))))).	4160	4171	0.923077	-16.9	1	0.000162249	0.309	1.33078	1.19598	-13.2236	10	11	10
hsa-miR-126-3p	NM_001347721	DYRK1A	..((((((((((((....((((&))))...))))))..)))))).	9032	9054	0.923077	-19.3	1	0.0171859	0.603	-0.269985	-0.206924	-5.9255	16	22	6
hsa-miR-126-3p	NM_001347722	DYRK1A	..((((((((((((....((((&))))...))))))..)))))).	8289	8311	0.923077	-19.3	1	0.0171859	0.603	-0.269985	-0.206924	-5.9255	16	22	6
hsa-miR-126-3p	NM_001347723	DYRK1A	..((((((((((((....((((&))))...))))))..)))))).	8946	8968	0.923077	-19.3	1	0.0171859	0.603	0	0	-5.9255	16	22	6
hsa-miR-126-3p	NM_001347855	ADGRF4	.((((((((((.(.........&.).)))))))))).	2748	2765	1	-16.5	1	0.00724937	0.603	0.195622	-0.023625	-8.96547	11	14	10
hsa-miR-126-3p	NM_001348091	F11R	..(((((.(((((((.......&)))))))))))).	868	881	0.846154	-15.7	1	2.24e-05	0.456	-0.179745	0.142561	-7.50368	12	13	12
hsa-miR-126-3p	NM_001348425	ZNF148	..((((((((((((((((.((.&)).))))))))..)))))))).	9465	9487	0.846154	-19.3	1	6.19e-05	0.603	0.558581	1.2717	-4.957	18	22	8
hsa-miR-126-3p	NM_001348430	ZNF148	..((((((((((((((((.((.&)).))))))))..)))))))).	9269	9291	0.846154	-19.3	1	6.19e-05	0.603	0.558581	1.2717	-4.957	18	22	8
hsa-miR-126-3p	NM_001348431	ZNF148	..((((((((((((((((.((.&)).))))))))..)))))))).	9267	9289	0.846154	-19.3	1	6.19e-05	0.603	0.558581	1.2717	-4.957	18	22	8
hsa-miR-126-3p	NM_001348660	C16orf87	(((((((.((((((((((....&)))))))))).))))))).	882	901	0.846154	-19.2	1	0.000140612	0.735	0.114686	0.0609436	-6.25121	17	19	10
hsa-miR-126-3p	NM_001349206	LPIN1	...((((((((((.........&)))))))))).	3586	3597	0.846154	-15.1	1	0.00490492	0.618	0.069626	0.258044	-8.33988	10	11	10
hsa-miR-126-3p	NM_001349247	TRAK1	((((((((..((((..(((((.&)))))..))))..)).)))))).	2448	2471	0.846154	-21	1	0.000540366	0.309	4.26396	3.45801	-7.20497	17	23	6
hsa-miR-126-3p	NM_001349247	TRAK1	((.((((((((((.........&)))))))))).)).	3057	3071	0.846154	-16.1	1	0.00420024	0.412	2.83592	1.1393	-7.32045	12	14	10
hsa-miR-126-3p	NM_001349250	PLCH1	...(((.(((((.(((((((((&)))))))))))))).))).	6361	6380	0.846154	-15.4	1	0.0453151	0.706	0.818756	0.944467	-9.34736	17	19	14
hsa-miR-126-3p	NM_001349250	PLCH1	..((((....(((((((.((((&)))).)))))))....)))).	5087	5108	0.846154	-15.4	1	9.11e-05	0.515	4.42902	4.79386	-11.1132	15	21	7
hsa-miR-126-3p	NM_001349331	ABI3BP	..((((((((((((.....((.&))....)))))))))))).	3943	3962	0.846154	-16.8	1	0.00786398	0.691	2.08893	2.20241	-5.9255	14	19	12
hsa-miR-126-3p	NM_001349426	KLHL24	(((((((((((((((.......&))))).))).))))))).	5067	5085	0.923077	-16.3	1	0.00242502	0.618	0.43034	0.300006	-4.17062	15	18	7
hsa-miR-126-3p	NM_001349798	FBXW7	...((((.((((((((((((((&))))).)))))))))..)))).	3939	3961	0.923077	-18.8	1	3.95e-05	0.559	7.02299	4.56017	-8.82818	18	22	9
hsa-miR-126-3p	NM_001349811	SAMD12	.......(((((((((((((..&))))))))))))).	3120	3134	0.923077	-15.2	0	0.00989463	0.691	0.820722	0.118913	-17.1102	13	14	13
hsa-miR-126-3p	NM_001350167	USP48	..((((((.((((((....((.&))...)))))))))))).	3982	4000	0.923077	-15.2	1	0.00246631	0.647	6.26711	5.23021	-6.24644	14	18	12
hsa-miR-126-3p	NM_001350204	DNM3	.(((((((((((((((......&.))))))))))))))).	2906	2933	1	-21.4	1	0.00367565	0.588	0.903112	1.94471	-3.79332	15	17	15
hsa-miR-126-3p	NM_001350269	ARMCX5-GPRASP2	((.((((.(((((.........&.))))).)))).)).	4231	4266	0.846154	-17.3	1	1.73e-05	0.574	-0.164646	0.296066	-9.63409	11	15	5
hsa-miR-126-3p	NM_001350656	CEP57L1	...((((((((((.....(((.&)))...)))))))))).	2330	2347	0.846154	-17.4	1	0.0435105	0.721	-0.1175	0.348048	-8.33988	13	17	10
hsa-miR-126-3p	NM_001350862	SNX13	..((((((((((((((((..(.&)..))))))))))).))))).	3739	3760	0.846154	-17.4	1	0.00623054	0.75	5.43083	5.23363	-4.957	17	21	11
hsa-miR-126-3p	NM_001350919	GOLGA8G	((((((((..(((((((((((.&))))))))).))..)))))))).	4927	4950	0.923077	-19.2	1	0.00116188	0.676	0.0846456	0.456825	-6.23647	19	23	9
hsa-miR-126-3p	NM_001350920	GOLGA8F	((((((((..(((((((((((.&))))))))).))..)))))))).	4907	4930	0.923077	-19.2	1	0.00128319	0.676	0.249189	0.161017	-6.23647	19	23	9
hsa-miR-126-3p	NM_001350979	ZSCAN25	..(((((.((((....(((((.&))))))))).))))).	2296	2312	0.923077	-17.3	1	6.4e-07	0.426	-1.46017	-0.647354	-10.3851	14	16	9
hsa-miR-126-3p	NM_001351063	KLRD1	(((((((.(((((..((((((.&))).)))..)))))))))))).	2421	2443	0.923077	-20.2	1	1.26e-06	0.515	-0.385147	0.0520304	-7.8435	18	22	12
hsa-miR-126-3p	NM_001351132	PEX5	..(.((((((((((....(((.&.)))....)))))))))).).	2509	2545	0.846154	-17.7	1	0.000207429	0.485	-0.0893858	0.0732213	-8.95752	14	21	10
hsa-miR-126-3p	NM_001351148	TESPA1	((.((((((((((.........&)))))))))))).	3505	3518	0.923077	-15.2	1	0.0171352	0.471	0.260968	0.145745	-7.32045	12	13	12
hsa-miR-126-3p	NM_001351278	TMEM107	.......((((((.((((((((&))))))))..)))))).	1056	1073	0.923077	-17.3	0	0.0405894	0.588	1.69961	1.57197	-17.9671	14	17	8
hsa-miR-126-3p	NM_001351295	ABCC8	((.((((((.(((.....(((.&)))...))).)))))))).	5009	5028	0.846154	-17.5	1	0.000500322	0.368	4.87906	4.60904	-8.56296	14	19	8
hsa-miR-126-3p	NM_001351296	ABCC8	((.((((((.(((.....(((.&)))...))).)))))))).	4943	4962	0.846154	-17.5	1	0.000500322	0.368	4.87906	4.60904	-8.56296	14	19	8
hsa-miR-126-3p	NM_001351297	ABCC8	((.((((((.(((.....(((.&)))...))).)))))))).	4940	4959	0.846154	-17.5	1	0.000500322	0.368	4.87906	4.60904	-8.56296	14	19	8
hsa-miR-126-3p	NM_001351472	ELAVL2	..(.(((.((((((((((((..&)))))))))))).)))).	2900	2918	0.876923	-16	1	0.00208448	0.632	5.05338	5.75265	-10.3027	16	18	12
hsa-miR-126-3p	NM_001351475	ELAVL2	..(.(((.((((((((((((..&)))))))))))).)))).	2684	2702	0.876923	-16	1	0.00208448	0.632	6.22058	5.93027	-10.3027	16	18	12
hsa-miR-126-3p	NM_001351494	SLC8A1	..(.(((((((((((((((.((&)).))))))))))))))).).	4296	4317	0.846154	-18.6	1	0.00376015	0.647	0.36315	0.249433	-7.98902	18	21	15
hsa-miR-126-3p	NM_001351589	C13orf42	..((.((((((((((((((((.&))))).))))))))))).)).	2761	2782	1	-21.1	1	4.24e-05	0.647	0	0	-9.07604	18	21	11
hsa-miR-126-3p	NM_001351601	INTS6L	((((((.....((((((((((.&))))))))))....)))))).	3803	3824	0.846154	-15.4	1	0.0673663	0.75	3.0135	2.4675	-12.9186	16	21	10
hsa-miR-126-3p	NM_001352071	SUGP2	..(((((((((((((((.....&)))))))))))))).).	3883	3900	0.846154	-16.7	1	0.00545108	0.618	0.359858	0.344702	-4.957	15	17	14
hsa-miR-126-3p	NM_001352129	STRIT1	.......((((((((((((...&)))))))))))).	732	745	0.846154	-15.1	0	0.026387	0.721	0.731877	0.834037	-17.1102	12	13	12
hsa-miR-126-3p	NM_001352222	ANKS1B	..((((((((((..........&.)))))))))).	1226	1249	0.923077	-17.8	1	8.7e-05	0.368	1.58231	1.714	-8.07147	10	12	10
hsa-miR-126-3p	NM_001352445	CREM	((.(((((((((..........&.))))))))).)).	1809	1825	0.923077	-17.5	1	4.41e-07	0.382	-0.841218	-0.265345	-8.60958	11	14	9
hsa-miR-126-3p	NM_001352465	CREM	((.(((((((((..........&.))))))))).)).	1307	1323	0.923077	-17.5	1	4.41e-07	0.382	-0.841218	-0.265345	-8.60958	11	14	9
hsa-miR-126-3p	NM_001352466	CREM	((.(((((((((..........&.))))))))).)).	1709	1725	0.923077	-17.5	1	4.41e-07	0.382	-0.841218	-0.265345	-8.60958	11	14	9
hsa-miR-126-3p	NM_001352515	HLCS	..((((((((.((((.(((((.&))))).))).)..)))))))).	6450	6472	0.923077	-17.1	1	0.000605615	0.647	1.36583	1.86012	-8.01482	17	22	8
hsa-miR-126-3p	NM_001352531	PTPN20	..(((((((((((((((((((.&))))))))))...............))))))))).	1507	1542	1	-20.3	1	0.00891976	0.735	0.757664	0.53427	-4.957	19	35	10
hsa-miR-126-3p	NM_001352533	PTPN20	..(((((((((((((((((((.&))))))))))...............))))))))).	1545	1580	1	-20.3	1	0.00891976	0.735	0.41292	0.521816	-4.957	19	35	10
hsa-miR-126-3p	NM_001352786	TACC1	..(((((((((((((((.....&))))))))))...))))).	4550	4569	1	-19.1	1	0.000250465	0.603	0.534003	0.853051	-4.957	15	19	10
hsa-miR-126-3p	NM_001352792	TACC1	..(((((((((((((((.....&))))))))))...))))).	3934	3953	1	-19.1	1	0.000250465	0.603	0.534003	0.853051	-4.957	15	19	10
hsa-miR-126-3p	NM_001352798	TACC1	..(((((((((((((((.....&))))))))))...))))).	3901	3920	1	-19.1	1	0.000250465	0.603	0.534003	0.853051	-4.957	15	19	10
hsa-miR-126-3p	NM_001352799	TACC1	..(((((((((((((((.....&))))))))))...))))).	3847	3866	1	-19.1	1	0.000250465	0.603	0.534003	0.853051	-4.957	15	19	10
hsa-miR-126-3p	NM_001352888	CTXND1	((((((((((............&.)))))))))).	2344	2387	1	-16	1	0.0102176	0.559	0.194263	-0.0979608	-13.2236	10	12	10
hsa-miR-126-3p	NM_001353810	ATP11C	.....((((((((..((((((.&)))))))))))))).	4458	4473	0.846154	-15.7	1	0.0018126	0.676	1.47677	3.60071	-15.2579	14	15	14
hsa-miR-126-3p	NM_001353949	SCN1A	(((..((((((((..((((((.&))))))..)))))))).))).	9977	9998	0.923077	-18.7	1	0.000185722	0.676	5.46738	5.41198	-12.6809	17	21	8
hsa-miR-126-3p	NM_001353954	SCN1A	(((..((((((((..((((((.&))))))..)))))))).))).	10201	10222	0.923077	-18.7	1	0.000185722	0.676	6.01082	4.08749	-12.6809	17	21	8
hsa-miR-126-3p	NM_001353957	SCN1A	(((..((((((((..((((((.&))))))..)))))))).))).	10061	10082	0.923077	-18.7	1	0.000185722	0.676	3.85466	4.81567	-12.6809	17	21	8
hsa-miR-126-3p	NM_001354420	PCDH15	..(((..(((((((((((((((&)))))))))))))))))).	9120	9139	0.846154	-19.3	1	0.0111378	0.794	1.19413	0.940571	-8.40165	18	19	18
hsa-miR-126-3p	NM_001354574	LINGO2	..((.((((((((......((.&))....)))))))))).	3231	3248	0.923077	-16.2	1	0.0589606	0.618	-0.0490085	-0.0386227	-10.9014	12	17	10
hsa-miR-126-3p	NM_001354574	LINGO2	..((((((.((((((.......&.)))))))))))).	6524	6544	0.923077	-15.3	1	0.00294318	0.632	-0.15893	0.13033	-6.24644	12	14	12
hsa-miR-126-3p	NM_001354609	BRAF	...((((((((((((..(((..&)))..)))))))))))).	7989	8007	0.923077	-16	1	0.000843291	0.706	5.7667	6.28192	-6.74759	15	18	12
hsa-miR-126-3p	NM_001354679	PRKCD	..((((((((((..........&)))))))))).	2529	2540	0.923077	-16.3	1	1.72e-05	0.426	0.822114	0.593909	-8.07147	10	11	10
hsa-miR-126-3p	NM_001354680	PRKCD	..((((((((((..........&)))))))))).	2641	2652	0.923077	-16.3	1	1.72e-05	0.426	0.822114	0.593909	-8.07147	10	11	10
hsa-miR-126-3p	NM_001355409	H3-2	((((((((((.((((((.....&.)))))))))))).)))).	899	937	0.846154	-16.8	1	0.000693302	0.515	0.0335409	-0.0156958	-6.76235	16	19	12
hsa-miR-126-3p	NM_001356500	SEC16B	...((((((((.(((((((((.&))))..))))))))))))).	3925	3945	0.846154	-16.7	1	0.000851952	0.603	0.882314	0.472018	-9.86134	17	20	13
hsa-miR-126-3p	NM_001357021	EGF	..((((((((.((..((((((.&.)))))))))))))))).	4847	4879	0.846154	-19.5	1	5.15e-05	0.647	0.248189	0.199739	-9.37406	16	18	16
hsa-miR-126-3p	NM_001357857	ATXN1	((((((((.((((.........&)))).)))))).)).	7908	7923	0.846154	-15.9	1	0.000226784	0.456	5.56272	4.91315	-6.8193	12	15	6
hsa-miR-126-3p	NM_001361041	FRRS1	..(((.((((.((((((((((.&)))).))))))))))))).	5840	5859	0.846154	-17.6	1	0.000919945	0.515	1.93144	2.48073	-9.68273	17	19	13
hsa-miR-126-3p	NM_001362843	EP300	..(((((((((((((((((...&.)))))))))))).))))).	7935	7967	0.846154	-18.4	1	0.00224341	0.706	4.33478	2.98688	-4.957	17	20	12
hsa-miR-126-3p	NM_001362979	GOLGA7	..((((((((.((.........&)))))))))).	720	731	0.846154	-14.9	1	0.000481598	0.544	3.87545	2.72705	-9.60711	10	11	10
hsa-miR-126-3p	NM_001363460	CALN1	(((((((.((.((..((((((.&))))))...))))))))))).	5486	5507	0.846154	-18	1	0.000335139	0.544	0.536381	-0.357909	-10.6683	17	21	11
hsa-miR-126-3p	NM_001363580	C10orf95	((.((((((.((((((((.(((&))).))))))))..)))))).)).	1030	1054	0.923077	-23.3	1	0.000438503	0.456	0.546288	-0.0142687	-6.73762	19	24	8
hsa-miR-126-3p	NM_001363642	KCTD11	((((((((((((.(((((((.(&).))))))).))))).))).)))).	2719	2744	0.923077	-18.2	1	0.000127217	0.603	0.314143	0.479025	-5.22671	20	25	7
hsa-miR-126-3p	NM_001363652	NPR3	..(((((((((...........&))))))))).	5693	5703	1	-15.8	1	0.00530149	0.603	0.175933	0.147505	-11.4183	9	10	9
hsa-miR-126-3p	NM_001363656	PPP2R1A	..(((((.(((((.........&))))).))))).	5144	5156	0.846154	-16.8	1	3.21e-06	0.485	0.583169	0.939431	-9.09597	10	12	5
hsa-miR-126-3p	NM_001363673	ELOF1	.(((((((((((((........&))))))).)))))).	717	732	0.923077	-19	1	1.57e-05	0.324	5.38709	2.88529	-4.76182	13	15	7
hsa-miR-126-3p	NM_001363692	SYNE3	((((((((((((((........&)))))))...))))))).	5670	5688	0.846154	-16.1	1	0.000173726	0.515	-0.3122	-0.236076	-4.90607	14	18	7
hsa-miR-126-3p	NM_001363719	NAAA	.((((((((((((.........&.)).)))))))))).	1859	1882	0.923077	-16.7	1	0.000200015	0.529	2.68955	2.6337	-5.61866	12	15	10
hsa-miR-126-3p	NM_001363733	SAMHD1	..((((((.((((.(((((((.&))))))))))).)))))).	1980	1999	0.820513	-20.1	1	0.000640814	0.485	3.86225	4.10937	-6.87023	17	19	11
hsa-miR-126-3p	NM_001363810	VMA21	..(((((((((((...(((((.&)))))...))))))))).)).	1011	1032	1	-18.3	1	0.021157	0.735	0.942676	0.200295	-6.78234	16	21	9
hsa-miR-126-3p	NM_001363963	DERL1	.(((((.((((((....((((.&))))....)))))).))))).	2244	2265	0.923077	-17.9	1	0.00168459	0.559	0.566484	1.80887	-7.16235	15	21	6
hsa-miR-126-3p	NM_001363990	CAMK2A	((((((((((.((.........&.)))))))))))).	4695	4713	1	-16.9	1	0.000113457	0.426	1.15882	1.87017	-8.58769	12	14	12
hsa-miR-126-3p	NM_001364012	NOTCH2NLC	...(((((((.((((...(((.&))).))))))))))).	5385	5401	0.846154	-16.8	1	0.00274092	0.603	-0.272703	-0.023639	-9.57236	14	16	11
hsa-miR-126-3p	NM_001364159	EBF1	..((((((.(((...(((((((&.))))))).))).)))))).	4661	4690	0.846154	-19.5	1	0.00230752	0.574	3.87827	5.15037	-8.89481	16	20	7
hsa-miR-126-3p	NM_001364333	MEF2C	(((((((((..((((.(((((.&))))))))))))).))))).	4869	4889	1	-18.2	1	0.00290166	0.676	3.27382	3.29501	-8.2379	18	20	13
hsa-miR-126-3p	NM_001364677	MDFIC2	..((((((((((((.....((.&))...)))))).)))))).	2554	2573	0.923077	-17.8	1	8.72e-05	0.603	0.31986	3.03057	-5.9255	14	19	6
hsa-miR-126-3p	NM_001364677	MDFIC2	((.(((((((.((.........&))))))))).)).	693	706	0.846154	-15.4	1	8.3e-06	0.529	-0.115787	-0.271434	-10.1452	11	13	9
hsa-miR-126-3p	NM_001364682	TPM3	((((((((((((..........&.)))))))))))).	6033	6053	1	-16.9	1	0.000139372	0.544	1.55436	1.28093	-7.05204	12	14	12
hsa-miR-126-3p	NM_001365088	SLC12A6	.....(((((.((((((.(((.&))).))))))))))).	4668	4684	0.923077	-16.8	1	2.55e-05	0.662	4.7492	5.33623	-16.4904	14	16	11
hsa-miR-126-3p	NM_001365324	TENT4B	(((((((..(((((........&)))))....))))))).	4640	4657	0.923077	-16.7	1	0.000253789	0.647	2.2564	3.13508	-8.2761	12	17	7
hsa-miR-126-3p	NM_001365536	SCN9A	..((((((((.((((((((...&.))))))..)))))))))).	7257	7284	0.846154	-16.6	1	0.0148327	0.574	4.48044	4.75759	-7.78178	16	20	10
hsa-miR-126-3p	NM_001365609	BCL11A	((.(((((.((((((....((.&))....)))))).))))).)).	3585	3607	0.846154	-17.7	1	2.39e-05	0.618	3.99492	5.79052	-6.78455	15	22	6
hsa-miR-126-3p	NM_001365660	LCORL	((((((((((((.((((.....&)))))))))))))))).	5197	5214	0.923077	-16.6	1	0.000700669	0.676	3.57978	4.25631	-5.22671	16	17	16
hsa-miR-126-3p	NM_001365838	KCNN3	..((((((.(((((((((((((&.))).)))))))))))))))).	7968	8015	0.846154	-19.1	1	0.000184337	0.515	1.28972	0.137419	-6.01339	19	22	16
hsa-miR-126-3p	NM_001365848	POU2F1	..(((((((..(((....(((.&))).....)))..))))))).	14090	14111	0.846154	-16.9	1	0.0101982	0.471	2.76482	1.26797	-9.99278	13	21	7
hsa-miR-126-3p	NM_001365869	CNR1	..(((((.(((((.........&))))).))))).	4232	4244	0.846154	-17	1	0.000541559	0.574	6.70138	5.4662	-9.09597	10	12	5
hsa-miR-126-3p	NM_001365952	KIF1B	..(((((((((((.........&))))).)))))).	9339	9352	1	-16.1	1	0.00482372	0.485	0.0642825	0.833013	-6.78234	11	13	6
hsa-miR-126-3p	NM_001365953	KIF1B	..((((((.((((.((.((((.&)))))).))))..)))))).	4672	4692	0.846154	-17.5	1	0.000561155	0.559	0.163307	0.0399845	-6.87023	16	20	6
hsa-miR-126-3p	NM_001366011	CDC42BPA	..((((((((((((((((....&.))))))))))).))))).	8828	8874	0.923077	-17.7	1	0.00896416	0.721	4.19026	5.52561	-4.957	16	19	11
hsa-miR-126-3p	NM_001366019	CDC42BPA	..((((((((((((((((....&.))))))))))).))))).	8927	8973	0.923077	-17.7	1	0.00896416	0.721	4.98943	5.60697	-4.957	16	19	11
hsa-miR-126-3p	NM_001366081	PHTF2	..((((((((.(((.((((((.&)))))).))).)))))))).	2847	2867	0.846154	-17.2	1	0.0125961	0.676	0.917823	3.10153	-8.51722	17	20	8
hsa-miR-126-3p	NM_001366089	PHTF2	..((((((((.(((.((((((.&)))))).))).)))))))).	3011	3031	0.846154	-17.2	1	0.0125961	0.676	0.917823	3.10153	-8.51722	17	20	8
hsa-miR-126-3p	NM_001366236	PRPSAP1	((.(.((((((((.........&))))))))).)).	3014	3027	0.846154	-15.8	1	6.46e-05	0.471	0	0	-11.4395	11	13	9
hsa-miR-126-3p	NM_001366276	KY	((.((((.((((((...(((((&)))))..)))))).)))))).	4423	4444	0.923077	-21	1	6.72e-05	0.588	2.57915	2.25806	-8.77725	17	21	6
hsa-miR-126-3p	NM_001366306	KPNA5	((.(((((((((((........&))))))))).)).)).	8797	8813	0.923077	-16.2	1	0.000468435	0.603	0.0773989	0.0487588	-6.46361	13	16	9
hsa-miR-126-3p	NM_001366666	SLAIN1	..((.(((((((.(((((((((&))))))))).)))).))))).	1500	1521	0.846154	-17.2	1	0.00243794	0.676	1.77272	2.07972	-10.3652	18	21	9
hsa-miR-126-3p	NM_001366849	STON2	.(((((((((((.....((((.&))))....))))))))))).	3698	3718	1	-18.6	1	0.00615753	0.691	1.17359	2.32998	-6.90779	15	20	11
hsa-miR-126-3p	NM_001367286	PGM3	..((((((((.(((........&.))).)))))))).	2875	2898	0.923077	-17.2	1	9.08e-06	0.368	-0.215914	-0.029373	-8.75027	11	14	8
hsa-miR-126-3p	NM_001367286	PGM3	(((((((.(((((.........&)))))..))))))).	2095	2110	0.846154	-15.3	1	0.00410596	0.544	-0.0582047	-0.354296	-8.07655	12	15	7
hsa-miR-126-3p	NM_001367531	CAMK2G	..(((((((((((.....(((.&))).)))))).))))).	3253	3270	0.846154	-17.3	1	0.00107169	0.426	6.54354	5.60067	-6.78234	14	17	6
hsa-miR-126-3p	NM_001367542	CAMK2G	..(((((((((((.....(((.&))).)))))).))))).	3531	3548	0.846154	-17.3	1	0.00107169	0.426	4.93351	5.56349	-6.78234	14	17	6
hsa-miR-126-3p	NM_001367549	ATP13A3	..((((((((((((.(((((((&))))))).))))))....)))))).	7404	7429	0.923077	-18.4	1	0.006547	0.706	0.249704	0.53618	-5.69245	19	25	7
hsa-miR-126-3p	NM_001367774	BCLAF3	((.((((((((((...(((((.&)))))..)))))))))).)).	3549	3570	0.846154	-18.8	1	0.0145434	0.632	0.489129	0.599695	-7.32045	17	21	10
hsa-miR-126-3p	NM_001367774	BCLAF3	((((((((((((..........&)))))))))))).	3790	3803	0.846154	-15.8	1	0.000641646	0.603	1.949	1.15636	-7.05204	12	13	12
hsa-miR-126-3p	NM_001367806	PYGO1	..(((((((((((.........&))))))))))).	6462	6474	1	-16	1	0.00476535	0.574	1.49016	0.656409	-6.78234	11	12	11
hsa-miR-126-3p	NM_001368073	RFX7	....((((((((((((.((((.&)))).))))))))).))).	7127	7146	0.846154	-18.7	1	0.0522699	0.676	5.48909	4.52921	-9.54656	16	19	9
hsa-miR-126-3p	NM_001368078	GOLGA8G	((((((((..(((((((((((.&))))))))).))..)))))))).	5212	5235	0.923077	-19.2	1	0.00116188	0.676	-0.0335865	0.280741	-6.23647	19	23	9
hsa-miR-126-3p	NM_001368080	GOLGA8G	((((((((..(((((((((((.&))))))))).))..)))))))).	5200	5223	0.923077	-19.2	1	0.00116188	0.676	0.0842047	0.490012	-6.23647	19	23	9
hsa-miR-126-3p	NM_001368135	FOXO3B	..(((((((((((..(((((((&)))))))))))))))))).	3006	3025	0.923077	-20.3	1	0.0017691	0.632	1.14286	1.18069	-6.54929	18	19	18
hsa-miR-126-3p	NM_001368136	MYO6	..((((((((.((((....((.&))..)))))))))))).	4022	4039	0.923077	-16.9	1	0.00147852	0.456	-0.61148	0.81289	-8.01482	14	17	12
hsa-miR-126-3p	NM_001368865	MYO6	..((((((((.((((....((.&))..)))))))))))).	4145	4162	0.923077	-16.9	1	0.00147852	0.456	-0.61148	0.81289	-8.01482	14	17	12
hsa-miR-126-3p	NM_001368866	MYO6	..((((((((.((((....((.&))..)))))))))))).	4118	4135	0.923077	-16.9	1	0.00147852	0.456	-0.61148	0.81289	-8.01482	14	17	12
hsa-miR-126-3p	NM_001368890	PAX6	..(.((((((((((.(((((((&))))))).)))))))))).).	2560	2581	0.846154	-16.9	1	0.00783152	0.662	0.912446	1.38055	-8.72447	18	21	10
hsa-miR-126-3p	NM_001368891	PAX6	..(.((((((((((.(((((((&))))))).)))))))))).).	2556	2577	0.846154	-16.9	1	0.00783152	0.662	1.11516	1.39276	-8.72447	18	21	10
hsa-miR-126-3p	NM_001368924	PAX6	..(.((((((((((.(((((((&))))))).)))))))))).).	2397	2418	0.846154	-16.9	1	0.00783152	0.662	1.11516	1.39276	-8.72447	18	21	10
hsa-miR-126-3p	NM_001369025	CAMK2A	((((((((((.((.........&.)))))))))))).	4538	4556	0.923077	-16.9	1	0.000113457	0.426	6.09902	4.64576	-8.58769	12	14	12
hsa-miR-126-3p	NM_001369406	C11orf54	((((...((((((((((((.(.&).))))))))))))...)))).	3209	3231	1	-19.7	1	0.0600703	0.544	-0.0921852	0.230052	-11.5013	17	22	12
hsa-miR-126-3p	NM_001369460	NFIB	..(..(((((((....(((((.&))))).....)))))))..).	8056	8077	0.846154	-16.4	1	0.000257828	0.706	2.73826	3.17907	-15.2225	13	21	7
hsa-miR-126-3p	NM_001369461	NFIB	..(..(((((((....(((((.&))))).....)))))))..).	8242	8263	0.846154	-16.4	1	0.000257828	0.706	3.91392	2.49716	-15.2225	13	21	7
hsa-miR-126-3p	NM_001369464	NFIB	..(..(((((((....(((((.&))))).....)))))))..).	8020	8041	0.846154	-16.4	1	0.000257828	0.706	3.91392	2.49716	-15.2225	13	21	7
hsa-miR-126-3p	NM_001369466	NFIB	..(..(((((((....(((((.&))))).....)))))))..).	7807	7828	0.846154	-16.4	1	0.000257828	0.706	2.73826	3.17907	-15.2225	13	21	7
hsa-miR-126-3p	NM_001369470	NFIB	..(..(((((((....(((((.&))))).....)))))))..).	7742	7763	0.846154	-16.4	1	0.000257828	0.706	2.73826	3.17907	-15.2225	13	21	7
hsa-miR-126-3p	NM_001369472	NFIB	..(..(((((((....(((((.&))))).....)))))))..).	7718	7739	0.846154	-16.4	1	0.000257828	0.706	2.73826	3.17907	-15.2225	13	21	7
hsa-miR-126-3p	NM_001369549	NTRK2	..((((((((((.(((((((..&.)))))))..)))))))))).	4689	4725	0.923077	-21.1	1	0.0133139	0.632	-0.0889671	0.598849	-6.24613	17	21	10
hsa-miR-126-3p	NM_001369566	DLG4	((((((((..((((.....((.&.)).....)))).)))))))).	4019	4055	0.846154	-17.4	1	9.41e-06	0.412	5.41074	4.76247	-7.20497	14	22	8
hsa-miR-126-3p	NM_001369797	PWWP3A	..(((((((((((((.((((..&.))))))))))))))))).	1574	1609	1	-22.1	1	0.00679263	0.706	0.541395	0.44025	-5.19005	17	19	17
hsa-miR-126-3p	NM_001370085	SLC52A3	((((.((((((((.........&)))))))))))).	1703	1716	0.846154	-18.1	1	0.000438355	0.279	4.57932	1.8551	-9.88195	12	13	12
hsa-miR-126-3p	NM_001370086	SLC52A3	((((.((((((((.........&)))))))))))).	2212	2225	0.846154	-18.1	1	0.000438355	0.279	4.97216	3.79711	-9.88195	12	13	12
hsa-miR-126-3p	NM_001370346	AKAP12	..(((((((((((((.((((..&))))))))))))))))).	7709	7727	0.923077	-17.7	1	0.000232258	0.588	0.888672	0.768396	-5.19005	17	18	17
hsa-miR-126-3p	NM_001370609	LRRC34	.......(((((((((.((((.&))))))))))))).	2339	2353	0.846154	-17.5	0	4.05e-05	0.662	0.734375	0.0680245	-17.1102	13	14	13
hsa-miR-126-3p	NM_001371199	SEMA4D	..((.((((((((((.......&)))))))))).)).	4194	4208	0.846154	-17	1	0.0191411	0.5	-0.180632	-0.138712	-9.30909	12	14	10
hsa-miR-126-3p	NM_001371575	AAK1	((((((((.((((((((((...&))))))..)))).)))))))).	20932	20954	0.846154	-16.2	1	4.94e-05	0.647	0.620943	1.11771	-4.99396	18	22	8
hsa-miR-126-3p	NM_001371577	AAK1	((((((((.((((((((((...&))))))..)))).)))))))).	5987	6009	0.846154	-16.2	1	4.94e-05	0.647	0.590855	1.15291	-4.99396	18	22	8
hsa-miR-126-3p	NM_001371603	WIZ	..((((((((.(((........&.))))))))))).	3754	3773	0.865385	-16.3	1	0.0054492	0.397	4.09833	3.00733	-8.75027	11	13	11
hsa-miR-126-3p	NM_001372039	DLAT	..(((((((..(((((((((..&)))))))))))))))).	3137	3154	0.846154	-17.2	1	0.0188547	0.676	0.814301	0.507303	-9.02428	16	17	16
hsa-miR-126-3p	NM_001372040	DLAT	..(((((((..(((((((((..&)))))))))))))))).	3071	3088	0.846154	-17.2	1	0.0188547	0.676	0.814301	0.507303	-9.02428	16	17	16
hsa-miR-126-3p	NM_001372052	HP1BP3	..(((((.(((((((...(.((&.)).)...)))))))))))).	2595	2631	0.923077	-17.2	1	0.00642607	0.441	0.741233	1.4392	-7.50368	15	21	12
hsa-miR-126-3p	NM_001372062	PLD5	((.((((((((.(((((.....&))))))))))))).)).	3376	3393	0.846154	-18.1	1	0.00410227	0.647	0.13895	-0.094904	-8.84192	15	17	13
hsa-miR-126-3p	NM_001372167	NTNG1	..(((((...(((((.(((((.&)))))..)))))....))))).	2656	2678	0.846154	-17.7	1	1.77e-05	0.559	2.98387	2.60071	-9.80258	15	22	5
hsa-miR-126-3p	NM_001372190	MREG	..(.((((.(((((((((((((&))))))))..))))).))))).	2738	2760	0.846154	-18.4	1	0.0219111	0.647	2.86736	2.28845	-9.04541	18	22	8
hsa-miR-126-3p	NM_001374258	BRAF	...((((((((((((..(((..&)))..)))))))))))).	8109	8127	0.923077	-16	1	0.000843291	0.706	5.64084	5.08741	-6.74759	15	18	12
hsa-miR-126-3p	NM_001374327	TBL1XR1	..(((((((........(((((&))))).......))))))).	5610	5630	0.846154	-15.2	1	0.0101078	0.603	3.05448	2.89798	-15.4856	12	20	7
hsa-miR-126-3p	NM_001374747	GCNT2	..((.((((((((((....((.&)))))))))))))).	2296	2311	0.846154	-16.3	1	0.00549201	0.691	-0.0532921	-0.0776347	-9.30909	14	15	14
hsa-miR-126-3p	NM_001374836	ATP13A3	..((((((((((((.(((((((&))))))).))))))....)))))).	7323	7348	0.923077	-18.4	1	0.006547	0.706	0.249704	0.53618	-5.69245	19	25	7
hsa-miR-126-3p	NM_001375462	LPP	..(((((((((((.........&)))))).))))).	2501	2514	0.846154	-16.1	1	0.00255572	0.574	1.11813	0.731823	-6.78234	11	13	6
hsa-miR-126-3p	NM_001375462	LPP	((.((((((((((.........&)))))).)))).)).	13722	13737	0.846154	-16.3	1	0.00013073	0.574	-0.108539	0.0376906	-7.32045	12	15	6
hsa-miR-126-3p	NM_001375547	ABI3BP	..((((((((((((........&)))))))))))).	5641	5654	0.846154	-15.1	1	0.00786398	0.691	0.947292	0.95807	-5.9255	12	13	12
hsa-miR-126-3p	NM_001375635	CDC42SE2	((.(((((.((((((((((...&))))))))))))))).)).	2085	2104	0.815385	-17	1	0.00045661	0.603	0.839679	0.507531	-6.5515	17	19	15
hsa-miR-126-3p	NM_001375644	MMAA	..((((.(((((((((((((((&))))))))))))))).)))).	2953	2974	0.961538	-24.3	1	0.0109362	0.676	0.0222048	0.470272	-6.50069	19	21	15
hsa-miR-126-3p	NM_001376014	EPB41	.....(((((((((........&))))))))).	5635	5645	0.923077	-15.8	1	0.000394263	0.412	-0.0821748	0.42381	-14.6341	9	10	9
hsa-miR-126-3p	NM_001376022	EPB41	.....(((((((((........&))))))))).	5598	5608	0.923077	-15.8	1	0.000394263	0.412	-0.0821748	0.42381	-14.6341	9	10	9
hsa-miR-126-3p	NM_001376156	ZZZ3	..(((((((((((((((((((.&)))))).))))))).)))))).	4098	4120	0.923077	-19.7	1	0.000882712	0.676	4.22862	4.54509	-4.957	19	22	7
hsa-miR-126-3p	NM_001376156	ZZZ3	.((((((((((((.........&)))))))))))).	2324	2337	0.923077	-15.3	1	0.00047854	0.618	5.76952	4.93218	-5.61866	12	13	12
hsa-miR-126-3p	NM_001376857	TXLNA	..(((((((((((.((((.((.&)).)))).)))))).))))).	2603	2624	0.846154	-18.6	1	0.0139242	0.559	3.97258	1.65747	-5.81384	17	21	6
hsa-miR-126-3p	NM_001377291	COL9A1	..((((((((.(((....(((.&.)))))))))))))).	1182	1210	0.846154	-16.6	1	0.000880099	0.588	1.68846	1.59539	-8.75027	14	16	14
hsa-miR-126-3p	NM_001377498	NHEJ1	.....((((..((((((((((.&))))))))))...)))).	6314	6332	0.948718	-19.5	1	0.00079074	0.471	0.436044	0.388299	-17.7329	14	18	10
hsa-miR-126-3p	NM_001378044	EHF	((((((.(((((((....(((.&.)))..))))))).)))))).	4908	4936	0.846154	-18	1	0.00422331	0.632	0.417048	-0.31769	-6.44976	16	21	7
hsa-miR-126-3p	NM_001378047	EHF	((((((.(((((((....(((.&.)))..))))))).)))))).	4872	4900	0.846154	-18	1	0.00422331	0.632	0.417048	-0.31769	-6.44976	16	21	7
hsa-miR-126-3p	NM_001378262	SMARCA1	..((((((((((((........&.)))))))))))).	3469	3487	1	-17.2	1	0.00265019	0.662	5.63429	4.22047	-5.9255	12	14	12
hsa-miR-126-3p	NM_001378414	HDAC4	((.(((((.(((((((((....&)))))))))))))))).	4213	4230	1	-15.2	1	0.0471725	0.588	3.50767	2.55725	-6.5515	16	17	16
hsa-miR-126-3p	NM_001378590	XIAP	..((((((((((((........&))))).))))))).	7239	7253	0.923077	-17.2	1	0.000872915	0.544	-0.284383	0.0135982	-5.9255	12	14	7
hsa-miR-126-3p	NM_001378810	FCGR1A	.(((((((((((..(((.....&.)))..))))))))))).	972	1018	0.923077	-18.2	1	0.00394265	0.647	-0.28136	-0.144154	-5.9393	14	18	11
hsa-miR-126-3p	NM_001379110	SLC9A6	.(((((((((((..........&))))))))))).	3317	3329	1	-16	1	0.00511485	0.618	0.316465	0.402235	-6.90779	11	12	11
hsa-miR-126-3p	NM_001379180	ESRRB	..((.(((((((((........&.))))))))).)).	4719	4767	0.923077	-16.7	1	0.00120027	0.529	-0.429905	0.488576	-10.0445	11	14	9
hsa-miR-126-3p	NM_001379403	WDR26	((((((((((((.......((.&)).......)))))))))))).	5199	5221	0.846154	-16	1	0.000137656	0.647	5.44283	5.65892	-7.05204	14	22	12
hsa-miR-126-3p	NM_001379549	KANK2	.((((((((((...........&.)))))))))).	5207	5238	1	-17.4	1	0.023743	0.647	1.08736	0.322383	-10.2546	10	12	10
hsa-miR-126-3p	NM_001379633	KIF1A	((((((((((((((........&)))))))..))))))).	8265	8282	0.846154	-17.4	1	0.000171766	0.309	5.82957	4.58983	-4.90607	14	17	7
hsa-miR-126-3p	NM_001379636	KIF1A	((((((((((((((........&)))))))..))))))).	8103	8120	0.846154	-17.4	1	0.000171766	0.309	5.82957	4.58983	-4.90607	14	17	7
hsa-miR-126-3p	NM_001379639	KIF1A	((((((((((((((........&)))))))..))))))).	8013	8030	0.846154	-17.4	1	0.000171766	0.309	5.82957	4.58983	-4.90607	14	17	7
hsa-miR-126-3p	NM_001379645	KIF1A	((((((((((((((........&)))))))..))))))).	8291	8308	0.846154	-17.4	1	0.000171766	0.309	5.95864	4.95575	-4.90607	14	17	7
hsa-miR-126-3p	NM_001379646	KIF1A	((((((((((((((........&)))))))..))))))).	8115	8132	0.846154	-17.4	1	0.000171766	0.309	5.82957	4.58983	-4.90607	14	17	7
hsa-miR-126-3p	NM_001379649	KIF1A	((((((((((((((........&)))))))..))))))).	8016	8033	0.846154	-17.4	1	0.000171766	0.309	5.82957	4.58983	-4.90607	14	17	7
hsa-miR-126-3p	NM_001379650	KIF1A	((((((((((((((........&)))))))..))))))).	8015	8032	0.846154	-17.4	1	0.000171766	0.309	5.95864	4.95575	-4.90607	14	17	7
hsa-miR-126-3p	NM_001382210	ZC3H13	.((((.(((..(((((((((((&))))))))))).))))))).	5931	5951	0.846154	-15.2	1	0.00901504	0.735	2.52997	3.51211	-9.76156	18	20	11
hsa-miR-126-3p	NM_001382228	NSG1	..(((((((((((.........&))))))))))).	639	651	0.923077	-15.5	1	0.0110174	0.632	3.07227	2.29315	-6.78234	11	12	11
hsa-miR-126-3p	NM_001382654	MBNL2	((((((((((............&.)))))))))).	2472	2489	0.846154	-16.2	1	0.00851715	0.647	4.26279	3.21692	-13.2236	10	12	10
hsa-miR-126-3p	NM_001382777	ADAM17	..(((((.((((((........&)))))).))))).	4346	4359	0.923077	-16.2	1	0.00974002	0.662	0.0735423	0.311933	-8.23913	11	13	6
hsa-miR-126-3p	NM_001384140	PCDH15	..(((..(((((((((((((((&)))))))))))))))))).	9315	9334	0.846154	-19.3	1	0.0111378	0.794	1.19413	0.940571	-8.40165	18	19	18
hsa-miR-126-3p	NM_001384523	GATAD2A	..(((((((((((.........&))))))))))).	3203	3215	0.846154	-18.1	1	7.57e-08	0.221	-0.125257	-0.118255	-6.78234	11	12	11
hsa-miR-126-3p	NM_001385161	MR1	...((((((((((.........&.)))))))))).	2242	2258	0.846154	-15.5	1	0.000437193	0.515	-0.182449	0.00151239	-8.33988	10	12	10
hsa-miR-126-3p	NM_001385164	MR1	...((((((((((.........&.)))))))))).	1966	1982	0.846154	-15.5	1	0.000437193	0.515	-0.182449	0.00151239	-8.33988	10	12	10
hsa-miR-126-3p	NM_001385275	GPRIN2	((((((.((((((((....(((&)))..))))))))..)))))).	7054	7076	0.846154	-19	1	0.000247511	0.426	-1.16957	-0.409769	-5.71431	17	22	8
hsa-miR-126-3p	NM_001385278	GPRIN2	((((((.((((((((....(((&)))..))))))))..)))))).	7173	7195	0.923077	-19	1	0.000247511	0.426	0.0301189	-0.309055	-5.71431	17	22	8
hsa-miR-126-3p	NM_001385704	ELAVL2	..(.(((.((((((((((((..&)))))))))))).)))).	2645	2663	0.876923	-16	1	0.00208448	0.632	6.85562	6.09233	-10.3027	16	18	12
hsa-miR-126-3p	NM_001386177	NAPEPLD	..((((((((((((........&)))))))).)))).	3651	3665	0.923077	-15.2	1	0.0200686	0.647	0	0	-5.9255	12	14	8
hsa-miR-126-3p	NM_001414	EIF2B1	..((((((((.(((((......&.))))).)))))))).	1456	1477	1	-17.5	1	0.00322815	0.515	3.51617	4.11297	-7.78178	13	16	8
hsa-miR-126-3p	NM_001429	EP300	..(((((((((((((((((...&.)))))))))))).))))).	8013	8045	0.846154	-18.4	1	0.00224341	0.706	4.33478	2.98688	-4.957	17	20	12
hsa-miR-126-3p	NM_001455	FOXO3	..(((((((((((..(((((((&)))))))))))))))))).	2736	2755	0.923077	-20.3	1	0.00179864	0.632	1.22951	1.15257	-6.54929	18	19	18	MIRT053249
hsa-miR-126-3p	NM_001455	FOXO3	(((((((.(((((....((((.&)))).....))))).))))))).	5798	5821	0.846154	-18.4	1	0.000428101	0.5	0.63453	0.359988	-8.07655	16	23	7	MIRT053249
hsa-miR-126-3p	NM_001491	GCNT2	..((.((((((((((....((.&)))))))))))))).	2363	2378	0.846154	-16.3	1	0.00549201	0.691	-0.0532921	-0.0776347	-9.30909	14	15	14
hsa-miR-126-3p	NM_001502	GP2	..((.(((((((((.((((((.&)))))).))))))))))).	2849	2868	0.903846	-24.2	1	0.065128	0.559	3.02089	2.4161	-9.81149	17	19	11
hsa-miR-126-3p	NM_001508	GPR39	..(((((((((((.....((((&.))))....))))))))))).	2239	2268	0.846154	-19.7	1	0.00165996	0.456	4.77443	3.46385	-6.78234	15	21	11
hsa-miR-126-3p	NM_001531	MR1	...((((((((((.........&.)))))))))).	2416	2432	0.846154	-15.5	1	0.000437193	0.515	-0.182449	0.00151239	-8.33988	10	12	10
hsa-miR-126-3p	NM_001543	NDST1	..(((((((((.(....((((.&))))..).))))))))).	6633	6651	0.923077	-19.9	1	9.54e-05	0.618	0.13738	-0.284432	-10.1291	14	18	9
hsa-miR-126-3p	NM_001547	IFIT2	.((((((((((((.........&)))))))))))).	2673	2686	0.846154	-17.3	1	0.0123742	0.632	0.367528	0.20299	-5.61866	12	13	12
hsa-miR-126-3p	NM_001549	IFIT3	..(((((..(((((((.(((((&))))))))))))...))))).	1657	1678	0.846154	-20.2	1	0.00384886	0.544	-0.135474	-0.143855	-8.32703	17	21	12
hsa-miR-126-3p	NM_001553	IGFBP7	..(((((((((((.........&.))))))))))).	1210	1236	1	-17.4	1	0.0230077	0.618	3.06248	1.709	-6.78234	11	13	11
hsa-miR-126-3p	NM_001569	IRAK1	..((((((((((.(((......&))))))))))))).	2285	2299	0.846154	-16.9	1	0.00156575	0.456	2.5444	2.62819	-6.24613	13	14	13
hsa-miR-126-3p	NM_001617	ADD2	...((((((((((((.......&)))))))))))).	6649	6662	0.846154	-16.6	1	2.01e-05	0.515	4.01357	2.84536	-6.74759	12	13	12
hsa-miR-126-3p	NM_001620	AHNAK	((.((((((.((((........&.)))).)))))).)).	18501	18520	0.987179	-16.5	1	0.00243975	0.5	3.77654	2.64251	-7.70612	12	16	6
hsa-miR-126-3p	NM_001655	ARCN1	..(((.(((((((((((.((((&))))..)))))))))))..))).	3119	3142	0.846154	-16.2	1	0.265041	0.618	-0.356798	0.238732	-6.85796	18	23	11
hsa-miR-126-3p	NM_001684	ATP2B4	..((((((((((.(((......&.))))))))))))).	6565	6607	0.846154	-16.9	1	4.45e-05	0.544	0.628149	1.41592	-6.24613	13	15	13
hsa-miR-126-3p	NM_001706	BCL6	..((((((((((..........&.)))))))))).	3046	3063	0.923077	-18.2	1	0.000325286	0.544	5.31064	4.58959	-8.07147	10	12	10
hsa-miR-126-3p	NM_001709	BDNF	((.((((((((((.........&.)))))))))).)).	2147	2172	0.846154	-16.2	1	0.00035446	0.662	0.817893	1.12174	-7.32045	12	15	10
hsa-miR-126-3p	NM_001762	CCT6A	.......((((((((((((((.&)))).)))))))))).	1954	1970	0.923077	-15.8	0	0.0451865	0.765	0.34733	0.54245	-17.1102	14	16	10
hsa-miR-126-3p	NM_001784	ADGRE5	..(((((((((((.........&))))))))))).	3071	3083	0.846154	-20.3	1	0.0144237	0.265	1.63731	0.0124704	-6.78234	11	12	11	MIRT438175
hsa-miR-126-3p	NM_001791	CDC42	..((((.(((((((((((((((&)))))))))))))...))...)))).	7336	7362	0.884615	-18.6	1	0.0574732	0.574	-0.277002	-0.0149969	-6.50069	19	26	13
hsa-miR-126-3p	NM_001792	CDH2	((((.((((((((.........&.)))))))).)))).	3224	3275	0.846154	-17.1	1	0.0489754	0.676	4.16082	5.52198	-9.88195	12	15	8
[truncated: 771 more rows]
