# Supplementary material for: miR‐126 downregulates CXCL12 expression in intestinal epithelial cells to suppress the recruitment and function of macrophages and tumorigenesis in a murine model of colitis‐associated colorectal cancer
Source: Mol Oncol. 2022 Apr 11;16(19):3465–89. doi: 10.1002/1878-0261.13218 (PMC9533691; doi:10.1002/1878-0261.13218)
Supplement: Supplementary file 7 — Table S2. The miRNA‐mRNA interaction pairs predicted by the miRTarBase database. [file MOL2-16-3465-s001.xlsx]

## Sheet: Sheet1
ID	Species(miRNA)	Species(Target)	miRNA	Target	Reporter assay	Western blot	qPCR	Microarray	NGS	pSILAC	Other	CLIP-Seq	Sum	Number of paper
MIRT006544	hsa	hsa	hsa-miR-126-3p	PITPNC1	1	1	1	1	0	0	0	0	4	1
MIRT006543	hsa	hsa	hsa-miR-126-3p	IGFBP2	1	1	1	1	0	0	0	0	4	1
MIRT006450	hsa	hsa	hsa-miR-126-3p	KRAS	1	1	1	1	0	0	0	0	4	1
MIRT000343	hsa	hsa	hsa-miR-126-3p	SPRED1	1	1	1	0	0	0	1	0	4	7
MIRT000344	hsa	hsa	hsa-miR-126-3p	PLK2	1	1	1	0	0	0	1	0	4	3
MIRT006558	hsa	hsa	hsa-miR-126-3p	EGFL7	1	1	1	0	0	0	1	0	4	2
MIRT000798	hsa	hsa	hsa-miR-126-3p	SLC45A3	1	1	0	0	0	0	1	0	3	1
MIRT000965	hsa	hsa	hsa-miR-126-3p	CCNE2	1	0	0	0	0	0	1	0	2	1
MIRT000966	hsa	hsa	hsa-miR-126-3p	RGS3	1	0	0	0	0	0	1	0	2	2
MIRT000967	hsa	hsa	hsa-miR-126-3p	TOM1	1	1	1	1	0	0	1	0	5	3
MIRT001918	hsa	hsa	hsa-miR-126-3p	HOXA9	1	1	1	0	0	0	1	0	4	1
MIRT006545	hsa	hsa	hsa-miR-126-3p	MERTK	1	1	1	1	0	0	0	0	4	1
MIRT002993	hsa	hsa	hsa-miR-126-3p	CRK	1	1	1	0	1	0	1	0	5	8
MIRT003428	hsa	hsa	hsa-miR-126-3p	VEGFA	1	1	1	0	1	0	1	0	5	8
MIRT003894	hsa	hsa	hsa-miR-126-3p	PIK3R2	1	1	1	0	0	0	1	0	4	7
MIRT004081	hsa	hsa	hsa-miR-126-3p	VCAM1	1	1	0	0	0	0	1	0	3	1
MIRT004355	hsa	hsa	hsa-miR-126-3p	IRS1	1	1	1	0	0	0	1	0	4	7
MIRT005020	hsa	hsa	hsa-miR-126-3p	E2F1	0	0	1	0	0	0	1	0	2	1
MIRT005370	hsa	hsa	hsa-miR-126-3p	SOX2	1	1	1	1	0	0	1	0	5	2
MIRT005538	hsa	hsa	hsa-miR-126-3p	TWF1	1	1	1	1	0	0	1	0	5	1
MIRT005540	hsa	hsa	hsa-miR-126-3p	TWF2	1	1	1	1	0	0	0	0	4	1
MIRT005727	hsa	hsa	hsa-miR-126-3p	PTPN7	1	1	1	0	0	0	0	0	3	1
MIRT005729	hsa	hsa	hsa-miR-126-3p	DNMT1	1	1	1	1	0	0	0	0	4	1
MIRT006679	hsa	hsa	hsa-miR-126-3p	SLC7A5	1	1	1	0	1	0	0	0	4	3
MIRT006831	hsa	hsa	hsa-miR-126-3p	PIK3CG	1	1	1	1	0	0	0	0	4	2
MIRT006883	hsa	hsa	hsa-miR-126-3p	TEK	1	1	1	0	0	0	0	0	3	1
MIRT007266	hsa	hsa	hsa-miR-126-3p	ADAM9	1	1	1	1	0	0	0	0	4	4
MIRT007269	hsa	hsa	hsa-miR-126-3p	MMP7	1	0	0	0	0	0	0	0	1	1
MIRT007381	hsa	hsa	hsa-miR-126-3p	CXCL12	1	0	0	0	0	0	0	0	1	1
MIRT021281	hsa	hsa	hsa-miR-126-3p	CRKL	1	1	1	0	0	0	1	0	4	2
MIRT021282	hsa	hsa	hsa-miR-126-3p	PGR	1	1	0	0	0	0	0	0	2	1
MIRT045695	hsa	hsa	hsa-miR-126-3p	RBMX	0	0	0	0	1	0	0	0	1	1
MIRT053249	hsa	hsa	hsa-miR-126-3p	FOXO3	1	1	1	0	0	0	0	0	3	1
MIRT053253	hsa	hsa	hsa-miR-126-3p	BCL2	1	1	1	1	0	0	0	0	4	1
MIRT054425	hsa	hsa	hsa-miR-126-3p	CXCR4	1	1	1	0	0	0	0	0	3	3
MIRT438139	hsa	mmu	hsa-miR-126-3p	Camsap1	1	0	0	0	0	0	0	0	1	1
MIRT438175	hsa	hsa	hsa-miR-126-3p	CD97	1	0	1	0	0	0	0	0	2	1
MIRT438192	hsa	hsa	hsa-miR-126-3p	TCF4	1	0	0	0	0	0	0	0	1	1
MIRT438412	hsa	hsa	hsa-miR-126-3p	Cdkn1b	0	0	1	0	0	0	0	0	1	1
MIRT438574	hsa	hsa	hsa-miR-126-3p	RHOU	1	1	1	0	0	0	0	0	3	1
MIRT438575	hsa	hsa	hsa-miR-126-3p	LRP6	1	1	1	0	0	0	0	0	3	1
MIRT438600	hsa	hsa	hsa-miR-126-3p	ADM	1	0	0	0	0	0	0	0	1	1
MIRT438651	hsa	hsa	hsa-miR-126-3p	SIRT1	1	1	1	0	0	0	0	0	3	1
MIRT438759	hsa	hsa	hsa-miR-126-3p	NFKBIA	1	1	1	0	0	0	0	0	3	1
MIRT527649	hsa	hsa	hsa-miR-126-3p	KCNJ1	0	0	0	0	1	0	0	1	2	1
MIRT545417	hsa	hsa	hsa-miR-126-3p	SLC39A6	0	0	0	0	1	0	0	0	1	1
MIRT568554	hsa	hsa	hsa-miR-126-3p	AKT2	0	0	0	0	1	0	0	0	1	1
MIRT613368	hsa	hsa	hsa-miR-126-3p	ACVR2B	0	0	0	0	1	0	0	0	1	1
MIRT614772	hsa	hsa	hsa-miR-126-3p	SLC41A2	0	0	0	0	1	0	0	0	1	2
MIRT623746	hsa	hsa	hsa-miR-126-3p	GRIN2B	0	0	0	0	1	0	0	0	1	1
MIRT732065	hsa	hsa	hsa-miR-126-3p	CADM1	1	1	1	0	0	0	0	0	3	1
MIRT4889326	hsa	hsa	hsa-miR-126-3p	SLC41A2	0	0	0	0	0	0	0	1	1	0
MIRT4962221	hsa	hsa	hsa-miR-126-3p	SLC41A2	0	0	0	0	0	0	0	1	1	0
MIRT4962224	hsa	hsa	hsa-miR-126-3p	SLC41A2	0	0	0	0	0	0	0	1	1	0
MIRT4966371	hsa	hsa	hsa-miR-126-3p	SLC41A2	0	0	0	0	0	0	0	1	1	0
MIRT4970194	hsa	hsa	hsa-miR-126-3p	SLC41A2	0	0	0	0	0	0	0	1	1	0
MIRT4974011	hsa	hsa	hsa-miR-126-3p	SLC41A2	0	0	0	0	0	0	0	1	1	0
MIRT4974014	hsa	hsa	hsa-miR-126-3p	SLC41A2	0	0	0	0	0	0	0	1	1	0
MIRT4979654	hsa	hsa	hsa-miR-126-3p	SLC41A2	0	0	0	0	0	0	0	1	1	0
MIRT4979657	hsa	hsa	hsa-miR-126-3p	SLC41A2	0	0	0	0	0	0	0	1	1	0
MIRT4987485	hsa	hsa	hsa-miR-126-3p	SLC41A2	0	0	0	0	0	0	0	1	1	0
MIRT4987488	hsa	hsa	hsa-miR-126-3p	SLC41A2	0	0	0	0	0	0	0	1	1	0
MIRT4992726	hsa	hsa	hsa-miR-126-3p	SLC41A2	0	0	0	0	0	0	0	1	1	0
MIRT4998730	hsa	hsa	hsa-miR-126-3p	SLC41A2	0	0	0	0	0	0	0	1	1	0
MIRT5008118	hsa	hsa	hsa-miR-126-3p	GRIN2B	0	0	0	0	0	0	0	1	1	0
MIRT5013426	hsa	hsa	hsa-miR-126-3p	SLC41A2	0	0	0	0	0	0	0	1	1	0
MIRT5013429	hsa	hsa	hsa-miR-126-3p	SLC41A2	0	0	0	0	0	0	0	1	1	0
MIRT5033892	hsa	hsa	hsa-miR-126-3p	GRIN2B	0	0	0	0	0	0	0	1	1	0
MIRT5041077	hsa	hsa	hsa-miR-126-3p	SLC41A2	0	0	0	0	0	0	0	1	1	0
MIRT5041080	hsa	hsa	hsa-miR-126-3p	SLC41A2	0	0	0	0	0	0	0	1	1	0
MIRT5062038	hsa	hsa	hsa-miR-126-3p	SLC41A2	0	0	0	0	0	0	0	1	1	0
MIRT5065262	hsa	hsa	hsa-miR-126-3p	ACVR2B	0	0	0	0	0	0	0	1	1	0
MIRT5070310	hsa	hsa	hsa-miR-126-3p	SLC41A2	0	0	0	0	0	0	0	1	1	0
MIRT5085487	hsa	hsa	hsa-miR-126-3p	GRIN2B	0	0	0	0	0	0	0	1	1	0
MIRT5086923	hsa	hsa	hsa-miR-126-3p	SLC41A2	0	0	0	0	0	0	0	1	1	0
MIRT5086924	hsa	hsa	hsa-miR-126-3p	SLC41A2	0	0	0	0	0	0	0	1	1	0
MIRT5108165	hsa	hsa	hsa-miR-126-3p	SLC41A2	0	0	0	0	0	0	0	1	1	0
MIRT5111554	hsa	hsa	hsa-miR-126-3p	SLC41A2	0	0	0	0	0	0	0	1	1	0
MIRT5111557	hsa	hsa	hsa-miR-126-3p	SLC41A2	0	0	0	0	0	0	0	1	1	0
MIRT5116731	hsa	hsa	hsa-miR-126-3p	SLC41A2	0	0	0	0	0	0	0	1	1	0
MIRT5116733	hsa	hsa	hsa-miR-126-3p	SLC41A2	0	0	0	0	0	0	0	1	1	0
MIRT5123187	hsa	hsa	hsa-miR-126-3p	SLC41A2	0	0	0	0	0	0	0	1	1	0
MIRT5123189	hsa	hsa	hsa-miR-126-3p	SLC41A2	0	0	0	0	0	0	0	1	1	0
MIRT5132977	hsa	hsa	hsa-miR-126-3p	GRIN2B	0	0	0	0	0	0	0	1	1	0
MIRT5135655	hsa	hsa	hsa-miR-126-3p	SLC41A2	0	0	0	0	0	0	0	1	1	0
MIRT5135658	hsa	hsa	hsa-miR-126-3p	SLC41A2	0	0	0	0	0	0	0	1	1	0
MIRT5144525	hsa	hsa	hsa-miR-126-3p	ACVR2B	0	0	0	0	0	0	0	1	1	0
MIRT5145176	hsa	hsa	hsa-miR-126-3p	SLC41A2	0	0	0	0	0	0	0	1	1	0
MIRT5148787	hsa	hsa	hsa-miR-126-3p	ACVR2B	0	0	0	0	0	0	0	1	1	0
MIRT5149524	hsa	hsa	hsa-miR-126-3p	SLC41A2	0	0	0	0	0	0	0	1	1	0
MIRT5153566	hsa	hsa	hsa-miR-126-3p	ACVR2B	0	0	0	0	0	0	0	1	1	0
MIRT5154693	hsa	hsa	hsa-miR-126-3p	SLC41A2	0	0	0	0	0	0	0	1	1	0
MIRT5158998	hsa	hsa	hsa-miR-126-3p	ACVR2B	0	0	0	0	0	0	0	1	1	0
MIRT5251709	hsa	hsa	hsa-miR-126-3p	SLC7A5	0	0	0	0	0	0	0	1	1	0
MIRT5284880	hsa	hsa	hsa-miR-126-3p	AKT2	0	0	0	0	0	0	0	1	1	0
MIRT5345501	hsa	hsa	hsa-miR-126-3p	VEGFA	0	0	0	0	0	0	0	1	1	0
MIRT5369377	hsa	hsa	hsa-miR-126-3p	SLC39A6	0	0	0	0	0	0	0	1	1	0
MIRT5402093	hsa	hsa	hsa-miR-126-3p	KCNJ1	0	0	0	0	0	0	0	1	1	0
