# Supplementary material for: miR‐126 downregulates CXCL12 expression in intestinal epithelial cells to suppress the recruitment and function of macrophages and tumorigenesis in a murine model of colitis‐associated colorectal cancer
Source: Mol Oncol. 2022 Apr 11;16(19):3465–89. doi: 10.1002/1878-0261.13218 (PMC9533691; doi:10.1002/1878-0261.13218)
Supplement: Supplementary file 8 — Table S3. The miRNA‐mRNA interaction pairs predicted by the miRTargetLink Human database. [file MOL2-16-3465-s009.xlsx]

## Sheet: Sheet1
MicroRNA	Gene	Evidence category	miRTarBase ID
hsa-miR-126-3p	SPRED1	Strong	MIRT000343
hsa-miR-126-3p	PLK2	Strong	MIRT000344
hsa-miR-126-3p	SLC45A3	Strong	MIRT000798
hsa-miR-126-3p	CCNE2	Strong	MIRT000965
hsa-miR-126-3p	RGS3	Strong	MIRT000966
hsa-miR-126-3p	TOM1	Strong	MIRT000967
hsa-miR-126-3p	HOXA9	Strong	MIRT001918
hsa-miR-126-3p	CRK	Strong	MIRT002993
hsa-miR-126-3p	VEGFA	Strong	MIRT003428
hsa-miR-126-3p	PIK3R2	Strong	MIRT003894
hsa-miR-126-3p	VCAM1	Strong	MIRT004081
hsa-miR-126-3p	IRS1	Strong	MIRT004355
hsa-miR-126-3p	SOX2	Strong	MIRT005370
hsa-miR-126-3p	TWF1	Strong	MIRT005538
hsa-miR-126-3p	TWF2	Strong	MIRT005540
hsa-miR-126-3p	PTPN7	Strong	MIRT005727
hsa-miR-126-3p	DNMT1	Strong	MIRT005729
hsa-miR-126-3p	KRAS	Strong	MIRT006450
hsa-miR-126-3p	IGFBP2	Strong	MIRT006543
hsa-miR-126-3p	PITPNC1	Strong	MIRT006544
hsa-miR-126-3p	MERTK	Strong	MIRT006545
hsa-miR-126-3p	EGFL7	Strong	MIRT006558
hsa-miR-126-3p	SLC7A5	Strong	MIRT006679
hsa-miR-126-3p	PIK3CG	Strong	MIRT006831
hsa-miR-126-3p	TEK	Strong	MIRT006883
hsa-miR-126-3p	ADAM9	Strong	MIRT007266
hsa-miR-126-3p	MMP7	Strong	MIRT007269
hsa-miR-126-3p	CXCL12	Strong	MIRT007381
hsa-miR-126-3p	CRKL	Strong	MIRT021281
hsa-miR-126-3p	PGR	Strong	MIRT021282
hsa-miR-126-3p	FOXO3	Strong	MIRT053249
hsa-miR-126-3p	BCL2	Strong	MIRT053253
hsa-miR-126-3p	CXCR4	Strong	MIRT054425
hsa-miR-126-3p	CD97	Strong	MIRT438175
hsa-miR-126-3p	TCF4	Strong	MIRT438192
hsa-miR-126-3p	RHOU	Strong	MIRT438574
hsa-miR-126-3p	LRP6	Strong	MIRT438575
hsa-miR-126-3p	ADM	Strong	MIRT438600
hsa-miR-126-3p	SIRT1	Strong	MIRT438651
hsa-miR-126-3p	NFKBIA	Strong	MIRT438759
hsa-miR-126-3p	E2F1	Weak	MIRT005020
hsa-miR-126-3p	RBMX	Weak	MIRT045695
hsa-miR-126-3p	Cdkn1b	Weak	MIRT438412
hsa-miR-126-3p	KCNJ1	Weak	MIRT527649
hsa-miR-126-3p	SLC39A6	Weak	MIRT545417
hsa-miR-126-3p	AKT2	Weak	MIRT568554
hsa-miR-126-3p	ACVR2B	Weak	MIRT613368
hsa-miR-126-3p	SLC41A2	Weak	MIRT614772
hsa-miR-126-3p	GRIN2B	Weak	MIRT623746
hsa-miR-126-3p	ABCE1	Prediction	N/A
