# Supplementary material for: miR‐126 downregulates CXCL12 expression in intestinal epithelial cells to suppress the recruitment and function of macrophages and tumorigenesis in a murine model of colitis‐associated colorectal cancer
Source: Mol Oncol. 2022 Apr 11;16(19):3465–89. doi: 10.1002/1878-0261.13218 (PMC9533691; doi:10.1002/1878-0261.13218)
Supplement: Supplementary file 9 — Table S4. Details of overlapping miR‐126 candidate targets provided by The Human Protein Atlas. [file MOL2-16-3465-s002.xlsx]

## Sheet: Sheet1
Predicted targets	CXCL12	CCNE2	FOXO3	LRP6	CRK	PIK3R2	BCL2	GRIN2B	VCAM1
Proteini	C-X-C motif chemokine ligand 12	Cyclin E2	Forkhead box O3	LDL receptor related protein 6	CRK proto-oncogene, adaptor protein	Phosphoinositide-3-kinase regulatory subunit 2	BCL2 apoptosis regulator	Glutamate ionotropic receptor NMDA type subunit 2B	Vascular cell adhesion molecule 1
Gene namei	CXCL12 (PBSF, SCYB12, SDF-1a, SDF-1b, SDF1, SDF1A, SDF1B, TLSF-a, TLSF-b, TPAR1)	CCNE2 (CYCE2)	FOXO3 (AF6q21, FKHRL1, FOXO2, FOXO3A)	LRP6 (ADCAD2)	CRK	PIK3R2 (p85, P85B)	BCL2 (Bcl-2, PPP1R50)	GRIN2B (GluN2B, NMDAR2B)	VCAM1 (CD106)
Tissue specificityi	Low tissue specificity	Tissue enhanced (bone marrow)	Low tissue specificity	Low tissue specificity	Low tissue specificity	Low tissue specificity	Low tissue specificity	Tissue enriched (brain)	Tissue enriched (lymphoid tissue)
Tissue expression clusteri	Fibroblasts - ECM organization (mainly)	Bone marrow & Brain - Smell perception & Nucleosome (mainly)	Non-specific - Translation (mainly)	Non-specific - Transport via ER (mainly)	Liver - Lipid metabolism (mainly)	Skin - Unknown function (mainly)	Immune cells - Transcription & Translation (mainly)	Brain - Ion transport (mainly)	Macrophages - Immune response (mainly)
Single cell type specificityi	Cell type enhanced (Fibroblasts, Adipocytes, Kupffer cells, Distal tubular cells, Smooth muscle cells)	Cell type enhanced (Spermatocytes, Oligodendrocytes, Erythroid cells, Spermatogonia)	Low cell type specificity	Cell type enhanced (Oligodendrocyte precursor cells, Oligodendrocytes, Astrocytes)	Low cell type specificity	Cell type enhanced (Undifferentiated cells, Proximal enterocytes)	Cell type enhanced (Astrocytes, Inhibitory neurons)	Group enriched (Inhibitory neurons, Excitatory neurons)	Cell type enhanced (Kupffer cells, Proximal tubular cells, Theca cells, Ductal cells, Hepatic stellate cells)
Single cell type expression cluster	Fibroblasts - ECM organization (mainly)	Non-specific - Cell cycle regulation (mainly)	Macrophages - Immune response (mainly)	Oligodendrocytes - Mixed function (mainly)	Smooth muscle cells - Unknown function (mainly)	Intestinal epithelial cells - Unknown function (mainly)	Astrocytes - Nervous system maintenance (mainly)	Neurons & Oligodendrocytes - Synaptic function (mainly)	Proximal tubular cells - Tubular reabsorption (mainly)
Immune cell specificityi	Not detected in immune cells	Immune cell enhanced (T-reg)	Immune cell enhanced (neutrophil)	Not detected in immune cells	Low immune cell specificity	Not detected in immune cells	Low immune cell specificity	Not detected in immune cells	Not detected in immune cells
Brain specificityi	Low human brain regional specificity	Low human brain regional specificity	Low human brain regional specificity	Low human brain regional specificity	Low human brain regional specificity	Low human brain regional specificity	Low human brain regional specificity	Low human brain regional specificity	Low human brain regional specificity
Cancer prognostic	Gene product is not prognostic	Prognostic marker in head and neck cancer (favorable) and lung cancer (unfavorable)	Gene product is not prognostic	Gene product is not prognostic	Gene product is not prognostic	Gene product is not prognostic	Prognostic marker in renal cancer (favorable), cervical cancer (favorable) and thyroid cancer (unfavorable)	Gene product is not prognostic	Prognostic marker in head and neck cancer (favorable) and cervical cancer (favorable)
Predicted locationi	Secreted	Intracellular	Intracellular	Intracellular, Membrane (different isoforms)	Intracellular	Intracellular	Intracellular, Membrane (different isoforms)	Intracellular, Membrane (different isoforms)	Membrane
Extracellular locationi	Secreted to blood
Subcellular summaryi			Located in Nucleoplasm		Located in Plasma membrane		Located in Nucleoplasm, Nuclear membrane		Located in Cell Junctions
Protein function (UniProt)i	Chemoattractant active on T-lymphocytes and monocytes but not neutrophils. Activates the C-X-C chemokine receptor CXCR4 to induce a rapid and transient rise in the level of intracellular calcium ions and chemotaxis. SDF-1-beta(3-72) and SDF-1-alpha(3-67) show a reduced chemotactic activity. Binding to cell surface proteoglycans seems to inhibit formation of SDF-1-alpha(3-67) and thus to preserve …	Essential for the control of the cell cycle at the late G1 and early S phase.	Transcriptional activator that recognizes and binds to the DNA sequence 5'-[AG]TAAA[TC]A-3' and regulates different processes, such as apoptosis and autophagy 1, 2, 3. Acts as a positive regulator of autophagy in skeletal muscle: in starved cells, enters the nucleus following dephosphorylation and binds the promoters of autophagy genes, such as GABARAP1L, MAP1LC3B and ATG12, thereby activating th…	Component of the Wnt-Fzd-LRP5-LRP6 complex that triggers beta-catenin signaling through inducing aggregation of receptor-ligand complexes into ribosome-sized signalsomes. Cell-surface coreceptor of Wnt/beta-catenin signaling, which plays a pivotal role in bone formation. The Wnt-induced Fzd/LRP6 coreceptor complex recruits DVL1 polymers to the plasma membrane which, in turn, recruits the AXIN1/GS…	Involved in cell branching and adhesion mediated by BCAR1-CRK-RAPGEF1 signaling and activation of RAP1.	Regulatory subunit of phosphoinositide-3-kinase (PI3K), a kinase that phosphorylates PtdIns(4,5)P2 (Phosphatidylinositol 4,5-bisphosphate) to generate phosphatidylinositol 3,4,5-trisphosphate (PIP3). PIP3 plays a key role by recruiting PH domain-containing proteins to the membrane, including AKT1 and PDPK1, activating signaling cascades involved in cell growth, survival, proliferation, motility a…	Suppresses apoptosis in a variety of cell systems including factor-dependent lymphohematopoietic and neural cells. Regulates cell death by controlling the mitochondrial membrane permeability. Appears to function in a feedback loop system with caspases. Inhibits caspase activity either by preventing the release of cytochrome c from the mitochondria and/or by binding to the apoptosis-activating fac…	Component of NMDA receptor complexes that function as heterotetrameric, ligand-gated ion channels with high calcium permeability and voltage-dependent sensitivity to magnesium. Channel activation requires binding of the neurotransmitter glutamate to the epsilon subunit, glycine binding to the zeta subunit, plus membrane depolarization to eliminate channel inhibition by Mg(2+) 1, 2, 3, 4. Sensitiv…	Important in cell-cell recognition. Appears to function in leukocyte-endothelial cell adhesion. Interacts with integrin alpha-4/beta-1 (ITGA4/ITGB1) on leukocytes, and mediates both adhesion and signal transduction. The VCAM1/ITGA4/ITGB1 interaction may play a pathophysiologic role both in immune responses and in leukocyte emigration to sites of inflammation.
Molecular function (UniProt)i	Cytokine, Growth factor	Cyclin	Activator, DNA-binding	Developmental protein, Receptor				Ion channel, Ligand-gated ion channel, Receptor
Biological process (UniProt)i	Chemotaxis, Host-virus interaction	Cell cycle, Cell division	Apoptosis, Transcription, Transcription regulation	Endocytosis, Wnt signaling pathway		Protein transport, Stress response, Transport	Apoptosis	Ion transport, Transport	Cell adhesion
Disease involvementi		Cancer-related genes	Cancer-related genes, Proto-oncogene	Cancer-related genes, Disease variant	Proto-oncogene	Cancer-related genes, Disease variant	Cancer-related genes, Disease variant, FDA approved drug targets, Proto-oncogene	Disease variant, Epilepsy, FDA approved drug targets, Mental retardation	Cancer-related genes
Gene summary (Entrez)i	This antimicrobial gene encodes a stromal cell-derived alpha chemokine member of the intercrine family. The encoded protein functions as the ligand for the G-protein coupled receptor, chemokine (C-X-C motif) receptor 4, and plays a role in many diverse cellular functions, including embryogenesis, immune surveillance, inflammation response, tissue homeostasis, and tumor growth and metastasis. Muta…	The protein encoded by this gene belongs to the highly conserved cyclin family, whose members are characterized by a dramatic periodicity in protein abundance through the cell cycle. Cyclins function as regulators of CDK kinases. Different cyclins exhibit distinct expression and degradation patterns which contribute to the temporal coordination of each mitotic event. This cyclin forms a complex w…	This gene belongs to the forkhead family of transcription factors which are characterized by a distinct forkhead domain. This gene likely functions as a trigger for apoptosis through expression of genes necessary for cell death. Translocation of this gene with the MLL gene is associated with secondary acute leukemia. Alternatively spliced transcript variants encoding the same protein have been ob…	This gene encodes a member of the low density lipoprotein (LDL) receptor gene family. LDL receptors are transmembrane cell surface proteins involved in receptor-mediated endocytosis of lipoprotein and protein ligands. The protein encoded by this gene functions as a receptor or, with Frizzled, a co-receptor for Wnt and thereby transmits the canonical Wnt/beta-catenin signaling cascade. Through its…	This gene encodes a member of an adapter protein family that binds to several tyrosine-phosphorylated proteins. The product of this gene has several SH2 and SH3 domains (src-homology domains) and is involved in several signaling pathways, recruiting cytoplasmic proteins in the vicinity of tyrosine kinase through SH2-phosphotyrosine interaction. The N-terminal SH2 domain of this protein functions …	Phosphatidylinositol 3-kinase (PI3K) is a lipid kinase that phosphorylates phosphatidylinositol and similar compounds, creating second messengers important in growth signaling pathways. PI3K functions as a heterodimer of a regulatory and a catalytic subunit. The protein encoded by this gene is a regulatory component of PI3K. Three transcript variants, one protein coding and the other two non-prot…	This gene encodes an integral outer mitochondrial membrane protein that blocks the apoptotic death of some cells such as lymphocytes. Constitutive expression of BCL2, such as in the case of translocation of BCL2 to Ig heavy chain locus, is thought to be the cause of follicular lymphoma. Alternative splicing results in multiple transcript variants. [provided by RefSeq, Feb 2016]	This gene encodes a member of the N-methyl-D-aspartate (NMDA) receptor family within the ionotropic glutamate receptor superfamily. The encoded protein is a subunit of the NMDA receptor ion channel which acts as an agonist binding site for glutamate. The NMDA receptors mediate a slow calcium-permeable component of excitatory synaptic transmission in the central nervous system. The NMDA receptors …	This gene is a member of the Ig superfamily and encodes a cell surface sialoglycoprotein expressed by cytokine-activated endothelium. This type I membrane protein mediates leukocyte-endothelial cell adhesion and signal transduction, and may play a role in the development of artherosclerosis and rheumatoid arthritis. Three alternatively spliced transcripts encoding different isoforms have been des…
Ligand (UniProt)i								Calcium, Magnesium, Metal-binding, Zinc
