# Supplementary material for: miR‐126 downregulates CXCL12 expression in intestinal epithelial cells to suppress the recruitment and function of macrophages and tumorigenesis in a murine model of colitis‐associated colorectal cancer
Source: Mol Oncol. 2022 Apr 11;16(19):3465–89. doi: 10.1002/1878-0261.13218 (PMC9533691; doi:10.1002/1878-0261.13218)
Supplement: Supplementary file 10 — Table S5. The detailed profile of cells used in this study. [file MOL2-16-3465-s003.xlsx]

## Sheet: Sheet1
	THP-1	293 [HEK-293]	HT-29	Caco-2 [Caco2]	HCT 116
		CRL-1573™	HT-29 is a cell line with epithelial morphology that was isolated in 1964 from a primary tumor obtained from a 44-year-old, White, female patient with colorectal adenocarcinoma. This cell line is a suitable transfection host and has applications in cancer and toxicology research.	Caco-2 [Caco2] are epithelial cells isolated from colon tissue derived from a 72-year-old, White, male with colorectal adenocarcinoma. This cell line is a suitable transfection host and has applications in cancer and toxicology research.	The HCT 116 cell line was isolated from the colon of an adult male, colon cancer patient. It has a mutation in codon 13 of the ras proto-oncogene and can be used as a positive control for PCR assays of mutation in this codon
Product category	Human cells	Human cells	Human cells	Human cells	Human cells
Organism	Homo sapiens, human	Homo sapiens, human	Homo sapiens, human	Homo sapiens, human	Homo sapiens, human
Cell type	monocyte		epithelial	Epithelial-like	epithelial
Morphology	monocyte	epithelial	Colon	Large intestine; Colon	Large intestine; Colon
Tissue	Peripheral blood	kidney; Embryo	Adenocarcinoma; Colorectal	Colorectal Adenocarcinoma	Carcinoma; Colorectal
Disease	Acute monocytic leukemia		3D cell culture	3D cell culture	3D cell culture
Applications	3D cell culture	3D cell culture	Cancer research	High-throughput screening	Cancer research
	Immune system disorder research	High-throughput screening	High-throughput screening	Toxicology	High-throughput screening
	Immunology	Industrial biotechnology	Toxicology		Toxicology
	Toxicology	Toxicology	This cell line is a suitable transfection host.	This cell line is a suitable transfection host.	This cell line is a suitable transfection host.
Specific applications	These cells are suitable as a transfection host.	efficacy testing; transfection host; viruscide testing			This line has a mutation in codon 13 of the ras proto-oncogene, and can be used as a positive control for PCR assays of mutation in this codon.
Growth properties	Suspension	Adherent	Adherent	Adherent	Adherent
Age	1 year	fetus	44 years	72 years	adult
Gender	Male		Female	Male	Male
Ethnicity			White	White
Karyotype		This is a hypotriploid human cell line. The modal chromosome number was 64, occurring in 30% of cells. The rate of cells with higher ploidies was 4.2 %. The der(1)t(1;15) (q42;q13), der(19)t(3;19) (q12;q13), der(12)t(8;12) (q22;p13), and four other marker chromosomes were common to most cells. Five other markers occurred in some cells only. The marker der(1) and M8 (or Xq+) were often paired. The…	The stemline chromosome number is hypertriploid with the 2S component occurring at 2.4%. Seventeen marker chromosomes are found in most metaphases, generally in single copy per chromosome. The marker designations are: M1p-(=t(3p-;?) with a deleted short arm), t(7q;?), t(10q;?), i(13q), 19q+a; M6, ?t(8q;9q-), ?Xp, M9, 6q+, t(13;?)a, t(13;?)b, 19q+b, M14, M15, 15p+, and Xq-. Chromosome 13 is nullis…	The stemline modal chromosome number is 96, occurring at 16% with polyploidy at 3.2%. Ten common markers were detected i.e., t(1q;?), 10q-, t(11q17q) and 7 others. The t(1q17q) and M11 were found in a portion of cells. The ins(2), 10q-, and t(15q;?) were generally paired, and t(11q;17q) and t(21q;?) were mostly three-copied. Normal N9 was absent, and N21 was lost in some cells. One to 4 small acr…	The stemline chromosome number is near diploid with the modal number at 45 (62%) and polyploids occurring at 6.8%. The markers 10q+ and t(?8p;18q) are present in all metaphases and t(9q;?16p-), in 80% of the cells karyotyped. N16 is monosomic in the presence of, but disomic in the absence of t(9q;?16p-). N10 and N18 are monosomic and other chromosomes from those mentioned above are disomic. Q-ban…
Tumorigenic		Yes;	Yes;	Yes;	Yes;
		Yes, forms tumors in nude mice	Yes, in nude mice; forms well differentiated adenocarcinoma consistent with colonic primary (grade I); tumors also form in steroid treated hamsters	Yes, in nude mice; forms moderately well differentiated adenocarcinoma consistent with colonic primary (grade II)	Yes, in nude mice
Antigen expression	HLA A2, A9, B5, DRw1, DRw2		; myc+; ras+; myb+; fos+; sis+; p53+; abl-; ros-; src-
Genes expressed	lysozyme; HLA: (A2; A9; B5; DRw2)	Vitronectin, expressed	Blood Type A; Rh+; HLA A1, A3, B12, B17, Cw5	keratin; retinoic acid binding protein 1; retinol binding protein 2	carcinoembryonic antigen (CEA) 1 ng per 106 cells per 10 days
			secretory component of IgA; carcinoembryonic antigen (CEA); transforming growth factor beta binding protein; mucin; myc+; ras+; myb+; fos+; sis+; p53+; abl-; ros-; src-; blood type A; Rh+; (HLA: A1; A3; B12; B17; Cw5); cells CD4 negative; cell surface expression of galactose ceramide (a possible alternative receptor for HIV)
Expression markers	Complement (C3), expressed; Fc, expressed		human adrenergic alpha2A; urokinase receptor (u-PAR); vitamin D (moderate expression); urokinase receptor (u-PAR); human adrenergic alpha2A	This cell line expressed heat stable enterotoxin (Sta, E. coli) and epidermal growth factor (EGF)
Comments	The cells are phagocytic (for both latex beads and sensitized erythrocytes) and lack surface and cytoplasmic immunoglobulin.	Although an earlier report suggested that the cells contained Adenovirus 5 DNA from both the right and left ends of the viral genome [RF32764], it is now clear that only left end sequences are present.	Ultrastructural features reported for HT-29 cells include microvilli, microfilaments, large vacuolated mitochondria with dark granules, smooth and rough endoplasmic reticulum with free ribosomes, lipid droplets, few primary and many secondary lysosomes.
	Monocytic differentiation can be induced with the phorbol ester 12-O-tetradecanoylphorbol-13-acetate (TPA).	The cells express an unusual cell surface receptor for vitronectin composed of the integrin beta-1 subunit and the vitronectin receptor alpha-v subunit.	The cells express urokinase receptors, but do not have detectable plasminogen activator activity [PubMed ID: 8381394]. HT-29 cells are negative for CD4, but there is cell surface expression of galactose ceramide (a possible alternative receptor for HIV).
		The Ad5 insert was cloned and sequenced, and it was determined that a colinear seqment from nts 1 to 4344 is integrated into chromosome 19 (19q13.2).	The line is positive for expression of c-myc, K-ras, H-ras, N-ras, Myb, sis and fos oncogenes. The p53 antigen is overproduced, and there is a G -> A mutation in codon 273 of the p53 gene resulting in an Arg -> His substitution. N-myc oncogene expression was not detected.
			There is a G -> A mutation in codon 273 of the p53 gene resulting in an Arg -> His substitution.
